# Supplementary material for: Genome and Secondary Metabolites Analysis of Fusarium oxysporum BPF55 Associated with Blaps rynchopetera and Its Anti-MRSA Biofilm Potential
Source: J Fungi (Basel). 2026 Mar 25;12(4):236. doi: 10.3390/jof12040236 (PMC13117560; doi:10.3390/jof12040236)
Supplement: Supplementary file 1 [file jof-12-00236-s001.zip]

Archive with 3 entries (3 files):
- Table S2. Prediction of Secondary Metabolite Gene Clusters in the F. oxysporum BPF55 Genome.xls
- Figure S1 to Figure S3.pdf
- Table S1. Database Annotation of the F. oxysporum BPF55 Genome.xls
