# Supplementary material for: Genome and Secondary Metabolites Analysis of Fusarium oxysporum BPF55 Associated with Blaps rynchopetera and Its Anti-MRSA Biofilm Potential
Source: J Fungi (Basel). 2026 Mar 25;12(4):236. doi: 10.3390/jof12040236 (PMC13117560; doi:10.3390/jof12040236)
Supplement: Supplementary file 1 [file jof-12-00236-s001.zip › Table S2. Prediction of Secondary Metabolite Gene Clusters in the F. oxysporum BPF55 Genome.xls]

## Sheet: Sheet1
Table S2. Prediction of Secondary Metabolite Gene Clusters in F. oxysporum BPF55 Genome
Region	From	To	Type	Most similar known cluster	Similarity
Region 3.1	6673	69720	NRPS-like	fusaridione A/	Low
				(3R,5S)-5-(4-hydroxybenzyl)-3-methyl-3-((2E,4E,6E,8E,10E)-4,8,10-trimethyldodeca-2,4,6,8,10-pentaenoyl)pyrrolidine-2,4-dione
Region 3.2	136099	202375	T1PKS	bikaverin	High
Region 3.3	552054	619531	NRPS	—	—
Region 5.1	991500	1058983	T1PKS	—	—
Region 8.1	215236	246536	cytokinin	—	—
Region 8.2	269580	332901	NRPS-like	—	—
Region 8.3	887874	919304	terpene	—	—
Region 10.1	189056	301824	NRPS,isocyanide-nrp	—	—
Region 10.2	357910	391135	terpene	—	—
Region 12.1	135670	253032	terpene,T1PKS,NRPS	gibepyrone-A	High
Region 12.2	664906	696896	terpene	—	—
Region 13.1	214253	277589	NRPS-like	—	—
Region 14.1	78242	163041	NRPS,T1PKS,indole	—	—
Region 14.2	334576	397945	NRPS-like	—	—
Region 16.1	25407	56531	terpene	—	—
Region 18.1	463478	527164	NRPS	—	—
Region 20.1	38824	78404	betalactone	—	—
Region 20.2	593381	624504	terpene	—	—
Region 21.1	298518	365820	T1PKS	depudecin	High
Region 22.1	158185	223880	NRPS-like	—	—
Region 26.1	48536	80085	terpene	squalestatin S1	Low
Region 26.2	521208	552546	terpene	—	—
Region 27.1	11250	42947	terpene	koraiol	High
Region 27.2	512574	543655	terpene	—	—
Region 28.1	542196	570670	terpene-precursor	—	—
Region 30.1	84461	115382	terpene	—	—
Region 31.1	432890	465377	terpene	clavaric acid	High
Region 32.1	59811	143679	NRP-metallophore,NRPS	—	—
Region 39.1	154225	185744	cytokinin	—	—
Region 39.2	206009	243970	terpene	gibberellin	Low
Region 39.3	329619	451908	NRPS-like,T1PKS	alternapyrone	Low
Region 40.1	397492	465294	NRPS,terpene	—	—
Region 41.1	162939	225021	isocyanide	—	—
Region 44.1	1	61980	NRPS,T1PKS	equisetin	Medium
Region 45.1	307553	377177	NRPS	beauvericin	Low
Region 47.1	90196	154050	NRPS-like	choline	High
Region 47.2	340020	396980	NRPS-like	—	—
Region 48.1	41050	71862	CDPS	—	—
Region 48.2	136649	168174	terpene	—	—
Region 51.1	266995	328451	T3PKS	—	—
Region 52.1	8740	40010	terpene	—	—
Region 56.1	66112	153716	T1PKS,NRPS-like	fusaric acid	Medium
Region 60.1	175793	258667	NRPS	—	—
Region 63.1	157359	220736	NRPS-like	—	—
Region 67.1	1	67595	T1PKS	—	—
Region 69.1	163346	205941	betalactone	—	—
Region 71.1	124700	186661	NRPS	beauvericin	Low
Region 79.1	41419	72533	terpene-precursor	—	—
Region 81.1	1	59490	T1PKS	oxyjavanicin	High
Region 83.1	79699	151564	T1PKS,NRPS	ACT-Toxin Ⅱ	High
Region 89.1	26428	100768	NRPS,terpene	—	—
Region 91.1	1	27078	terpene	α-acorenol	High
Region 101.1	31725	58751	phosphonate	fosfonochlorin	High
Region 108.1	40045	71459	indole	—	—
Region 135.1	30529	54851	terpene-precursor	—	—
Region 158.1	8759	40042	indole	—	—
