# Supplementary material for: Genome and Secondary Metabolites Analysis of Fusarium oxysporum BPF55 Associated with Blaps rynchopetera and Its Anti-MRSA Biofilm Potential
Source: J Fungi (Basel). 2026 Mar 25;12(4):236. doi: 10.3390/jof12040236 (PMC13117560; doi:10.3390/jof12040236)
Supplement: Supplementary file 1 [file jof-12-00236-s001.zip › Table S1. Database Annotation of the F. oxysporum BPF55 Genome.xls]

## Sheet: Genes.kog_class
function code	number	function
A	41	A: RNA processing and modification
B	113	B: Chromatin structure and dynamics
C	120	C: Energy production and conversion
D	37	D: Cell cycle control, cell division, chromosome partitioning
E	163	E: Amino acid transport and metabolism	5
F	21	F: Nucleotide transport and metabolism
G	192	G: Carbohydrate transport and metabolism	3
H	107	H: Coenzyme transport and metabolism
I	98	I: Lipid transport and metabolism
J	101	J: Translation, ribosomal structure and biogenesis
K	128	K: Transcription
L	87	L: Replication, recombination and repair
M	155	M: Cell wall/membrane/envelope biogenesis	6
N	2	N: Cell motility
O	179	O: Posttranslational modification, protein turnover, chaperones	4
P	33	P: Inorganic ion transport and metabolism
Q	63	Q: Secondary metabolites biosynthesis, transport and catabolism
R	0	R: General function prediction only
S	716	S: Function unknown	1
T	82	T: Signal transduction mechanisms
U	390	U: Intracellular trafficking, secretion, and vesicular transport	2
V	14	V: Defense mechanisms
W	0	W: Extracellular structures
Y	0	Y: Nuclear structure
Z	25	Z: Cytoskeleton
	2867

## Sheet: parseAllGO.stat
cytoskeletal motor activity	molecular_function	16
catalytic activity	molecular_function	2875
structural molecule activity	molecular_function	92
transporter activity	molecular_function	913
binding	molecular_function	3296
cellular process	biological_process	3167
antioxidant activity	molecular_function	37
protein-containing complex	cellular_component	234
protein folding chaperone	molecular_function	21
response to stimulus	biological_process	67
localization	biological_process	1061
molecular adaptor activity	molecular_function	20
biological regulation	biological_process	608
molecular function regulator activity	molecular_function	61
cellular anatomical structure	cellular_component	1083
transcription regulator activity	molecular_function	448
ATP-dependent activity	molecular_function	139
translation factor activity	molecular_function	21
		14159

## Sheet: gene_vs_kegg_annotation
Gene_ID	Hit_ID	KO	Function	Similarity	Align_Length	Mismatches	Gaps	Q.start	Q.end	S.start	S.end	Evalue	Score
1_t	fgr:FGSG_01377	K09548	prefoldin subunit 1 | (RefSeq) hypothetical protein (A)	93.5	108	7	0	1	108	11	118	6.3e-46	188.7
3_t	fgr:FGSG_01375	K15118	solute carrier family 25, member 38 | (RefSeq) hypothetical protein (A)	92.4	330	25	0	1	330	1	330	1.3e-163	581.3
4_t	cmt:CCM_06687	K15118	solute carrier family 25, member 38 | (RefSeq) mitochondrial carrier protein, putative (A)	58.3	312	127	1	1	309	1	312	1.5e-87	328.9
6_t	afv:AFLA_107440			43.6	1131	417	27	82	1123	513	1511	2.6e-142	512.3
7_t	fgr:FGSG_01371	K01490	AMP deaminase [EC:3.5.4.6] | (RefSeq) hypothetical protein (A)	89	992	104	4	15	1003	3	992	0	1753.4
8_t	ttt:THITE_2048089	K09955	uncharacterized protein | (RefSeq) hypothetical protein (A)	62.6	671	235	7	1	661	1	665	4.3e-254	882.9
9_t	fpu:FPSE_11544	K15278	solute carrier family 35 (UDP-xylose/UDP-N-acetylglucosamine transporter), member B4 | (RefSeq) hypothetical protein (A)	87.9	398	47	1	1	398	1	397	1.9e-188	664.1
10_t	fpu:FPSE_11543	K04354	serine/threonine-protein phosphatase 2A regulatory subunit B | (RefSeq) hypothetical protein (A)	94.3	505	3	1	1	479	1	505	5.4e-275	951.8
13_t	fpu:FPSE_11540	K08741	DNA mismatch repair protein MSH5 | (RefSeq) hypothetical protein (A)	74.1	897	204	3	53	947	45	915	0	1300.8
14_t	mbe:MBM_05905	K08741	DNA mismatch repair protein MSH5 | (RefSeq) mismatch repair protein 5 (A)	60.3	141	46	3	1	131	1	141	6.1e-38	162.5
15_t	cnb:CNBG2660	K09274	HMG box factor, other | (RefSeq) hypothetical protein (A)	37	81	50	1	213	292	166	246	1.6e-06	60.1
16_t	afm:AFUA_4G12400			53.3	497	215	8	1	486	1	491	1.5e-82	313.2
19_t	fpu:FPSE_11533	K00765	ATP phosphoribosyltransferase [EC:2.4.2.17] | (RefSeq) hypothetical protein (A)	94.5	325	18	0	1	325	1	325	1.4e-170	604.4
22_t	fgr:FGSG_01361	K01599	uroporphyrinogen decarboxylase [EC:4.1.1.37] | (RefSeq) uroporphyrinogen decarboxylase (A)	95.9	366	15	0	1	366	1	366	5.3e-214	748.8
23_t	bor:COCMIDRAFT_37055	K04802	proliferating cell nuclear antigen | (RefSeq) hypothetical protein (A)	55.1	78	35	0	4	81	9	86	4.1e-14	83.2
24_t	pyw:PYWP30_00790	K03231	elongation factor 1-alpha | (GenBank) translation elongation factor 1A GTP binding domain family (A)	28.9	391	180	10	165	553	35	329	1.4e-26	127.5
26_t	fpu:FPSE_11525	K14781	ATP-dependent RNA helicase DHR2 [EC:3.6.4.13] | (RefSeq) hypothetical protein (A)	87.7	783	90	3	1	779	2	782	0	1306.2
28_t	fpu:FPSE_11523	K18803	protein-histidine N-methyltransferase [EC:2.1.1.85] | (RefSeq) hypothetical protein (A)	85.1	362	50	2	1	361	1	359	8.7e-169	598.6
29_t	fpu:FPSE_11522	K11396	chromatin modification-related protein YNG2 | (RefSeq) hypothetical protein (A)	78.9	436	91	1	1	435	1	436	2.8e-185	653.7
30_t	fgr:FGSG_01353	K11483	histone deacetylase HOS2 [EC:3.5.1.98] | (RefSeq) histone deacetylase phd1 (A)	95.2	502	21	1	1	499	1	502	2.5e-291	1006.1
31_t	gsn:YC6258_04146			37.6	221	110	8	40	260	68	260	1.6e-25	122.5
33_t	fpu:FPSE_11519	K01238	SUN family beta-glucosidase [EC:3.2.1.-] | (RefSeq) hypothetical protein (A)	74.7	442	105	4	1	439	1	438	2.3e-163	580.9
35_t	fgr:FGSG_01349			78.7	511	106	3	1	510	1	509	3.6e-229	799.7
36_t	fgr:FGSG_01348	K10771	AP endonuclease 1 [EC:4.2.99.18] | (RefSeq) hypothetical protein (A)	85.3	435	58	2	1	432	1	432	8.4e-185	652.1
37_t	fpu:FPSE_11515	K02178	checkpoint serine/threonine-protein kinase [EC:2.7.11.1] | (RefSeq) hypothetical protein (A)	80.8	1231	220	6	1	1229	1	1217	0	1854
38_t	fgr:FGSG_01346	K01689	enolase [EC:4.2.1.11] | (RefSeq) enolase (A)	96.6	438	15	0	1	438	1	438	3.6e-241	839.3
39_t	fgr:FGSG_01345	K11884	RNA-binding protein PNO1 | (RefSeq) hypothetical protein (A)	91.8	257	18	2	1	256	1	255	3.2e-125	453.4
40_t	fpu:FPSE_03382	K17979	mitochondrial distribution and morphology protein 31 | (RefSeq) hypothetical protein (A)	95.1	546	23	2	1	545	202	744	9.4e-308	1060.8
41_t	fgr:FGSG_01343	K03245	translation initiation factor 3 subunit J | (RefSeq) hypothetical protein (A)	89.1	156	17	0	121	276	121	276	2.1e-69	268.1
42_t	mec:Q7C_1740	K17893	ubiquinol oxidase [EC:1.10.3.11] | (GenBank) putative oxidase (A)	42.4	231	97	4	96	323	9	206	1.1e-43	183
47_t	fpu:FPSE_03375	K06694	26S proteasome non-ATPase regulatory subunit 10 | (RefSeq) hypothetical protein (A)	61.3	235	91	0	1	235	1	235	2.3e-16	91.7
48_t	fpu:FPSE_03374	K12862	pleiotropic regulator 1 | (RefSeq) hypothetical protein (A)	87.4	459	56	2	1	459	1	457	8.4e-108	396.4
49_t	fgr:FGSG_01336	K02603	origin recognition complex subunit 1 | (RefSeq) hypothetical protein (A)	86.8	721	77	1	1	703	1	721	0	1228.8
51_t	fgr:FGSG_01334	K04797	prefoldin alpha subunit | (RefSeq) hypothetical protein (A)	89.3	159	12	1	1	159	1	154	4.1e-70	269.6
52_t	fgr:FGSG_01333	K01881	prolyl-tRNA synthetase [EC:6.1.1.15] | (RefSeq) hypothetical protein (A)	74.5	605	153	1	1	605	1	604	7.1e-264	915.2
53_t	fpu:FPSE_03369	K14832	ribosome biogenesis protein MAK21 | (RefSeq) hypothetical protein (A)	78.7	992	196	6	1	983	1	986	0	1356.3
55_t	maj:MAA_00215	K13811	3'-phosphoadenosine 5'-phosphosulfate synthase [EC:2.7.7.4 2.7.1.25] | (RefSeq) thioesterase (A)	64.3	235	82	1	26	258	85	319	3.7e-84	317
56_t	fpu:FPSE_03366	K00860	adenylylsulfate kinase [EC:2.7.1.25] | (RefSeq) hypothetical protein (A)	97.6	207	5	0	1	207	1	207	4.8e-111	406
57_t	fgr:FGSG_01328	K02148	V-type H+-transporting ATPase subunit C | (RefSeq) hypothetical protein (A)	92	410	16	1	1	410	1	393	5.8e-209	732.3
62_t	fgr:FGSG_01323	K14301	nuclear pore complex protein Nup107 | (RefSeq) hypothetical protein (A)	83.1	907	151	2	1	905	1	907	0	1521.5
63_t	fgr:FGSG_01322			87	108	3	1	1	108	1	97	1e-43	181.4
64_t	abp:AGABI1DRAFT78250			33.3	207	74	9	558	738	110	278	3.1e-17	96.3
65_t	fgr:FGSG_01320	K17065	dynamin 1-like protein [EC:3.6.5.5] | (RefSeq) dynamin-1 (A)	91.2	839	47	4	1	838	1	813	0	1418.7
68_t	psd:DSC_00185	K07390	monothiol glutaredoxin | (GenBank) glutaredoxin-like protein (A)	51.5	103	49	1	147	249	7	108	2.7e-23	114.8
69_t	tpf:TPHA_0E01500	K12562	amphiphysin | (RefSeq) TPHA0E01500; hypothetical protein (A)	49.2	61	29	1	760	818	397	457	1.8e-07	63.9
71_t	fpu:FPSE_03350	K03251	translation initiation factor 3 subunit D | (RefSeq) hypothetical protein (A)	95.1	576	28	0	1	576	1	576	3.3e-295	1019.2
72_t	spo:SPAC1783.07c	K09043	AP-1-like transcription factor | (RefSeq) pap1; transcription factor Pap1/Caf3 (A)	29.8	171	102	5	8	168	1	163	0.00019	52.8
73_t	fgr:FGSG_01312	K12767	serine/threonine-protein kinase RIM15 [EC:2.7.11.1] | (RefSeq) hypothetical protein (A)	90.3	1901	181	2	1	1897	3	1903	0	3298.4
74_t	cgi:CGB_C6070W	K08176	MFS transporter, PHS family, inorganic phosphate transporter | (RefSeq) inorganic phosphate transporter (A)	26.9	517	298	18	102	560	34	528	7.3e-36	157.9
76_t	fpu:FPSE_01405	K00894	ethanolamine kinase [EC:2.7.1.82] | (RefSeq) hypothetical protein (A)	83.7	436	56	1	1	436	1	421	5.3e-213	745.7
79_t	fgr:FGSG_01304	K18757	la-related protein 1 | (RefSeq) hypothetical protein (A)	60.7	776	292	8	1	775	1	764	6.8e-195	686.4
80_t	spo:SPBC36.02c	K08157	MFS transporter, DHA1 family, multidrug resistance protein | (RefSeq) putative spermidine family transporter (A)	37.8	450	274	5	46	491	128	575	1.1e-71	276.6
82_t	fgr:FGSG_01300	K12869	crooked neck | (RefSeq) pre-mRNA-splicing factor clf1 (A)	95.5	674	30	0	1	674	1	674	2.4e-284	983.4
83_t	fpu:FPSE_10954	K12844	U4/U6 small nuclear ribonucleoprotein PRP31 | (RefSeq) hypothetical protein (A)	81.5	631	78	2	1	630	1	593	4.8e-271	939.1
85_t	fpu:FPSE_10956	K00925	acetate kinase [EC:2.7.2.1] | (RefSeq) hypothetical protein (A)	92.8	415	30	0	1	415	1	415	1.1e-218	764.6
87_t	fgr:FGSG_01295	K08176	MFS transporter, PHS family, inorganic phosphate transporter | (RefSeq) hypothetical protein (A)	91.9	680	55	0	1	680	1	680	0	1268.1
88_t	bfu:BC1G_03423			43.4	484	180	6	69	540	126	527	1.5e-106	392.5
89_t	kaf:KAFR_0I02030	K09247	heme activator protein 1 | (RefSeq) KAFR0I02030; hypothetical protein (A)	37.2	113	63	3	45	150	36	147	7e-07	62
90_t	fgr:FGSG_01292	K12880	THO complex subunit 3 | (RefSeq) hypothetical protein (A)	94.8	268	14	0	1	268	1	268	1.8e-150	537.3
91_t	fgr:FGSG_01291	K23469	G2/mitotic-specific cyclin 2 | (RefSeq) G2/mitotic-specific cyclin-B (A)	77.3	476	100	4	5	479	6	474	8e-194	682.2
93_t	psy:PCNPT3_01045	K02886	large subunit ribosomal protein L2 | (GenBank) rplB; 50S ribosomal protein L2 (A)	49.7	306	114	8	59	363	7	273	2.1e-64	251.9
94_t	fme:FOMMEDRAFT_109747	K18693	diacylglycerol diphosphate phosphatase / phosphatidate phosphatase [EC:3.6.1.75 3.1.3.4] | (RefSeq) PAP2-domain-containing protein (A)	31.3	335	136	5	16	350	62	302	5.8e-32	144.4
95_t	fpu:FPSE_11599	K03115	casein kinase II subunit beta | (RefSeq) hypothetical protein (A)	94.7	264	6	2	1	263	1	257	4.9e-137	492.7
98_t	fgr:FGSG_01285	K00838	aromatic amino acid aminotransferase I / 2-aminoadipate transaminase [EC:2.6.1.57 2.6.1.39 2.6.1.27 2.6.1.5] | (RefSeq) hypothetical protein (A)	93	559	39	0	1	559	1	559	2.1e-311	1072.8
99_t	pic:PICST_35590			41.4	435	207	8	88	500	87	495	4.7e-78	297.7
100_t	fpu:FPSE_11594	K12373	hexosaminidase [EC:3.2.1.52] | (RefSeq) hypothetical protein (A)	90.9	613	52	2	1	611	1	611	0	1182.9
102_t	fpu:FPSE_11592	K00231	protoporphyrinogen/coproporphyrinogen III oxidase [EC:1.3.3.4 1.3.3.15] | (RefSeq) hypothetical protein (A)	81	601	108	2	1	595	1	601	2.5e-282	976.5
103_t	fpu:FPSE_11591	K15156	mediator of RNA polymerase II transcription subunit 14 | (RefSeq) hypothetical protein (A)	78.9	1024	206	3	1	1019	1	1019	0	1651.3
104_t	fpu:FPSE_11590	K00036	glucose-6-phosphate 1-dehydrogenase [EC:1.1.1.49 1.1.1.363] | (RefSeq) hypothetical protein (A)	98.4	497	7	1	1	496	5	501	1.4e-289	1000.3
105_t	fgr:FGSG_01278	K02917	large subunit ribosomal protein L35Ae | (RefSeq) hypothetical protein (A)	83.6	128	2	1	1	128	1	109	2e-51	207.2
108_t	fpu:FPSE_00416	K14439	SWI/SNF-related matrix-associated actin-dependent regulator of chromatin subfamily A containing DEAD/H box 1 [EC:5.6.2.-] | (RefSeq) hypothetical protein (A)	82.6	1030	164	8	1	1022	1	1023	0	1654.8
110_t	lth:KLTH0C06820g	K07126	uncharacterized protein | (RefSeq) KLTH0C06820p (A)	37.7	369	207	4	334	695	157	509	2.5e-61	242.7
111_t	fpu:FPSE_00419	K00698	chitin synthase [EC:2.4.1.16] | (RefSeq) hypothetical protein (A)	93.8	1222	76	0	1	1222	1	1222	0	2338.1
112_t	afm:AFUA_8G05680			34.3	1121	544	38	13	978	1	1083	6.9e-131	474.2
115_t	sla:SERLADRAFT_369076	K00988	sulfate adenylyltransferase (ADP) / ATP adenylyltransferase [EC:2.7.7.5 2.7.7.53] | (RefSeq) hypothetical protein (A)	36.8	117	59	2	1	102	1	117	2.3e-10	70.9
118_t	fgr:FGSG_01265	K05853	P-type Ca2+ transporter type 2A [EC:7.2.2.10] | (RefSeq) sarcoplasmic/endoplasmic reticulum calcium ATPase 2 (A)	94	997	60	0	1	997	1	997	0	1817.7
120_t	fpu:FPSE_00429	K18599	nuclear migration protein JNM1 | (RefSeq) hypothetical protein (A)	84.4	424	66	0	1	424	1	424	7.3e-191	672.2
123_t	fpu:FPSE_00434	K05545	tRNA-dihydrouridine synthase 4 [EC:1.3.1.90] | (RefSeq) hypothetical protein (A)	91.2	388	34	0	1	388	1	388	2.3e-207	726.9
125_t	fpu:FPSE_00436	K19177	dehydrodolichyl diphosphate syntase complex subunit NUS1 [EC:2.5.1.87] | (RefSeq) hypothetical protein (A)	89.6	327	34	0	1	327	1	327	4.6e-169	599.4
126_t	dok:MED134_07314			32.7	220	112	7	71	289	12	196	4.2e-21	107.8
127_t	fpu:FPSE_00438	K15429	tRNA (guanine37-N1)-methyltransferase [EC:2.1.1.228] | (RefSeq) hypothetical protein (A)	91.4	456	39	0	1	456	1	456	4.8e-249	865.5
129_t	yli:YALI0C15048g	K19782	exoribonuclease II, mitochondrial [EC:3.1.13.1] | (RefSeq) YALI0C15048p (A)	26.2	455	250	15	444	882	429	813	1.3e-23	117.9
130_t	tmo:TMO_1355			25.1	247	170	8	365	607	63	298	6.3e-10	71.6
132_t	fgr:FGSG_01248	K01868	threonyl-tRNA synthetase [EC:6.1.1.3] | (RefSeq) threonyl-tRNA synthetase (A)	92.2	753	51	1	1	753	1	745	0	1391.3
133_t	fpu:FPSE_00446	K11663	zinc finger HIT domain-containing protein 1 | (RefSeq) hypothetical protein (A)	85.2	263	37	1	1	263	1	261	2.8e-124	450.3
134_t	ure:UREG_01004	K11663	zinc finger HIT domain-containing protein 1 | (RefSeq) hypothetical protein (A)	47.6	105	43	2	4	96	2	106	3.5e-14	83.2
135_t	fpu:FPSE_00448	K09580	protein disulfide-isomerase A1 [EC:5.3.4.1] | (RefSeq) hypothetical protein (A)	94.2	479	28	0	1	479	1	479	2.1e-261	906.7
136_t	nhe:NECHADRAFT_65446	K09580	protein disulfide-isomerase A1 [EC:5.3.4.1] | (RefSeq) hypothetical protein (A)	78.7	409	87	0	1	409	1	409	9.9e-193	678.3
137_t	fgr:FGSG_01245	K00428	cytochrome c peroxidase [EC:1.11.1.5] | (RefSeq) cytochrome c peroxidase (A)	91.9	358	29	0	1	358	1	358	7.8e-194	681.8
138_t	fpu:FPSE_07606	K13217	pre-mRNA-processing factor 39 | (RefSeq) hypothetical protein (A)	89.8	587	60	0	1	587	1	587	0	1091.3
139_t	sce:YNL106C	K20279	synaptojanin [EC:3.1.3.36] | (RefSeq) INP52, SJL2; phosphatidylinositol-3-/phosphoinositide 5-phosphatase INP52 (A)	42	976	471	22	29	978	11	917	1.2e-196	693
141_t	fgr:FGSG_01241	K06630	14-3-3 protein epsilon | (RefSeq) hypothetical protein (A)	98.4	251	0	1	1	247	1	251	1.3e-132	478
142_t	afm:AFUA_6G06510			50	374	131	10	50	389	53	404	2.2e-99	368.2
144_t	fgr:FGSG_01238	K02920	large subunit ribosomal protein L36e | (RefSeq) hypothetical protein (A)	95.3	106	4	1	1	105	1	106	8e-46	188.3
145_t	fpu:FPSE_07613	K15627	tether containing UBX domain for GLUT4 | (RefSeq) hypothetical protein (A)	78.9	508	106	1	1	507	1	508	3.8e-218	763.1
146_t	fgr:FGSG_01236	K02735	20S proteasome subunit beta 3 [EC:3.4.25.1] | (RefSeq) proteasome component PUP3 (A)	99	191	2	0	1	191	1	191	8.6e-107	391.7
147_t	ang:ANI_1_1804024			57.2	584	234	5	3	571	4	586	1.8e-205	721.1
149_t	maj:MAA_07239	K01768	adenylate cyclase [EC:4.6.1.1] | (RefSeq) adenylate cyclase (A)	75.1	2113	469	23	34	2111	57	2146	0	2466.8
150_t	fpu:FPSE_01776	K03847	alpha-1,6-mannosyltransferase [EC:2.4.1.260] | (RefSeq) hypothetical protein (A)	80.4	552	108	0	1	552	1	552	3.9e-261	906
151_t	fgr:FGSG_01231	K11872	ubiquitin carboxyl-terminal hydrolase 9/13 [EC:3.4.19.12] | (RefSeq) hypothetical protein (A)	86.5	734	84	2	1	734	1	719	2.2e-304	1050
152_t	fpu:FPSE_01779	K15102	solute carrier family 25 (mitochondrial phosphate transporter), member 3 | (RefSeq) hypothetical protein (A)	91.8	378	31	0	1	378	1	378	2e-203	713.8
153_t	pfp:PFL1_05858	K03134	transcription initiation factor TFIID subunit 10 | (RefSeq) hypothetical protein (A)	43.2	148	71	2	24	166	34	173	6.4e-21	106.3
156_t	fgr:FGSG_01226	K10365	F-actin-capping protein subunit beta | (RefSeq) F-actin capping protein subunit beta (A)	98.9	282	3	0	1	282	1	282	6e-157	558.9
158_t	fpu:FPSE_01785	K06902	MFS transporter, UMF1 family | (RefSeq) hypothetical protein (A)	86.9	655	63	2	1	632	1	655	0	1133.6
160_t	pdx:Psed_5289	K10804	acyl-CoA thioesterase I [EC:3.1.2.- 3.1.2.2 3.1.1.2 3.1.1.5] | (GenBank) lipolytic protein G-D-S-L family (A)	35.9	195	108	6	55	243	36	219	1.5e-15	89.4
161_t	ani:AN1141.2	K00894	ethanolamine kinase [EC:2.7.1.82] | (RefSeq) hypothetical protein (A)	53	315	121	5	1	310	1	293	1.3e-80	305.4
162_t	fgr:FGSG_01221	K02510	4-hydroxy-2-oxoheptanedioate aldolase [EC:4.1.2.52] | (RefSeq) hypothetical protein (A)	92.3	271	21	0	4	274	1	271	6.9e-142	508.8
163_t	fgr:FGSG_01220	K03015	DNA-directed RNA polymerase II subunit RPB7 | (RefSeq) hypothetical protein (A)	96.5	172	6	0	1	172	1	172	1.7e-93	347.4
164_t	byi:BYI23_B013970			30.2	169	109	3	5	172	4	164	5.8e-15	86.7
166_t	fpu:FPSE_01794	K01955	carbamoyl-phosphate synthase large subunit [EC:6.3.5.5] | (RefSeq) hypothetical protein (A)	95.8	1175	44	3	1	1175	1	1170	0	2214.5
167_t	fpu:FPSE_01796	K14015	nuclear protein localization protein 4 | (RefSeq) hypothetical protein (A)	91.3	647	53	2	1	646	1	645	0	1220.7
168_t	nhe:NECHADRAFT_74555	K12273	translocation protein SEC66 | (RefSeq) hypothetical protein (A)	85.9	234	21	3	1	222	1	234	1.4e-103	381.3
169_t	ani:AN1478.2	K12854	pre-mRNA-splicing helicase BRR2 [EC:3.6.4.13] | (RefSeq) hypothetical protein (A)	38.8	134	65	5	22	145	3190	3316	1e-14	85.5
170_t	fgr:FGSG_01212	K02605	origin recognition complex subunit 3 | (RefSeq) hypothetical protein (A)	80.9	701	134	0	1	701	1	701	0	1115.1
172_t	fpu:FPSE_01801	K12854	pre-mRNA-splicing helicase BRR2 [EC:3.6.4.13] | (RefSeq) hypothetical protein (A)	94.4	2179	121	0	1	2179	1	2179	0	4057.7
174_t	fpu:FPSE_01803	K10755	replication factor C subunit 2/4 | (RefSeq) hypothetical protein (A)	90.1	382	22	1	1	366	1	382	1.4e-185	654.4
175_t	fpu:FPSE_01804	K10585	ubiquitin-conjugating enzyme E2 Z [EC:2.3.2.23] | (RefSeq) hypothetical protein (A)	89.9	346	34	1	4	349	87	431	3e-183	646.7
179_t	sus:Acid_0650			29.6	162	101	3	227	385	7	158	1.2e-09	70.5
180_t	hir:HETIRDRAFT_64741	K18470	Rho GTPase-activating protein 1 | (RefSeq) hypothetical protein (A)	26.4	277	158	9	798	1069	229	464	9.1e-10	72
181_t	fgr:FGSG_01203	K07748	sterol-4alpha-carboxylate 3-dehydrogenase (decarboxylating) [EC:1.1.1.170] | (RefSeq) hypothetical protein (A)	91.5	365	31	0	1	365	1	365	5.1e-196	689.1
184_t	fgr:FGSG_01200	K02736	20S proteasome subunit beta 7 [EC:3.4.25.1] | (RefSeq) hypothetical protein (A)	94.3	261	15	0	1	261	1	261	1.4e-139	501.1
185_t	fgr:FGSG_01199	K00820	glutamine---fructose-6-phosphate transaminase (isomerizing) [EC:2.6.1.16] | (RefSeq) glucosamine-fructose-6-phosphate aminotransferase (A)	98.1	697	13	0	392	1088	3	699	0	1348.2
186_t	fpu:FPSE_01816	K14294	partner of Y14 and mago | (RefSeq) hypothetical protein (A)	65.6	192	65	1	1	192	1	191	1.3e-54	218.4
187_t	fpu:FPSE_01817	K01537	P-type Ca2+ transporter type 2C [EC:7.2.2.10] | (RefSeq) hypothetical protein (A)	84	1174	181	3	1	1167	1	1174	0	1939.9
188_t	fpu:FPSE_01819	K10625	E3 ubiquitin-protein ligase UBR1 [EC:2.3.2.27] | (RefSeq) hypothetical protein (A)	92.1	2170	165	4	1	2169	1	2164	0	3782.3
189_t	fgr:FGSG_01193	K11761	chromatin structure-remodeling complex protein RSC7 | (RefSeq) hypothetical protein (A)	89.4	521	54	1	1	521	1	520	1.2e-238	831.2
192_t	fgr:FGSG_01189	K17792	mitochondrial import inner membrane translocase subunit TIM54 | (RefSeq) import inner membrane translocase subunit TIM54 (A)	83.4	464	72	1	1	459	1	464	2.2e-209	733.8
193_t	maj:MAA_03887	K08286	protein-serine/threonine kinase [EC:2.7.11.-] | (RefSeq) Protein kinase, catalytic domain protein (A)	84.8	643	88	6	1	641	1	635	2.9e-308	1062.8
194_t	nhe:NECHADRAFT_98714	K12826	splicing factor 3A subunit 2 | (RefSeq) hypothetical protein (A)	97.5	240	6	0	1	240	1	240	1.4e-135	487.6
195_t	fgr:FGSG_01186	K01845	glutamate-1-semialdehyde 2,1-aminomutase [EC:5.4.3.8] | (RefSeq) hypothetical protein (A)	85.1	436	65	0	1	436	1	436	1.2e-217	761.1
196_t	fpu:FPSE_01828	K14538	nuclear GTP-binding protein | (RefSeq) hypothetical protein (A)	86.8	545	67	3	1	544	1	541	2.1e-235	820.5
197_t	fgr:FGSG_01184	K12585	exosome complex exonuclease DIS3/RRP44 [EC:3.1.13.-] | (RefSeq) mitotic control protein dis3 (A)	92.3	983	76	0	1	983	1	983	0	1764.2
198_t	pan:PODANSg5907	K11761	chromatin structure-remodeling complex protein RSC7 | (RefSeq) hypothetical protein (A)	54.1	521	201	9	62	570	65	559	6.5e-126	456.8
199_t	ztr:MYCGRDRAFT_29087			55.4	83	37	0	94	176	1	83	1.1e-15	89.7
204_t	fpu:FPSE_01836	K01758	cystathionine gamma-lyase [EC:4.4.1.1] | (RefSeq) hypothetical protein (A)	96.7	422	13	1	1	421	1	422	8.8e-229	798.1
206_t	fpu:FPSE_02606	K14847	ribosome production factor 2 | (RefSeq) hypothetical protein (A)	95.1	288	14	0	1	288	1	288	4.5e-153	546.2
207_t	fpu:FPSE_02605	K13342	peroxin-5 | (RefSeq) hypothetical protein (A)	91.4	641	50	2	1	638	1	639	6.2e-295	1018.5
209_t	afv:AFLA_127260			29	231	99	8	18	245	28	196	5.1e-09	68.2
210_t	cci:CC1G_13741	K01968	3-methylcrotonyl-CoA carboxylase alpha subunit [EC:6.4.1.4] | (RefSeq) biotin/lipoyl attachment:Carbamoyl-phosphate synthase subunit L (A)	37.8	307	178	8	32	335	28	324	2.4e-44	185.3
212_t	tve:TRV_04353			56	116	51	0	160	275	110	225	8.1e-29	133.3
213_t	fpu:FPSE_02598	K14001	nucleotide exchange factor SIL1 | (RefSeq) hypothetical protein (A)	86.1	416	57	1	1	416	1	415	2.5e-207	726.9
214_t	fpu:FPSE_02597			77.1	529	111	1	1	529	1	519	2.1e-240	837
215_t	fgr:FGSG_01167	K14570	RNA exonuclease [EC:3.1.-.-] | (RefSeq) hypothetical protein (A)	84.5	717	110	1	1	717	1	716	0	1264.6
216_t	fpu:FPSE_02260	K05857	phosphatidylinositol phospholipase C, delta [EC:3.1.4.11] | (RefSeq) hypothetical protein (A)	27.6	337	210	11	283	606	219	534	5.4e-15	89.4
217_t	fme:FOMMEDRAFT_152815	K08734	DNA mismatch repair protein MLH1 | (RefSeq) DNA mismatch repair protein MutL (A)	30.8	360	217	10	6	348	18	362	6.8e-30	138.7
218_t	fgr:FGSG_01164	K00794	6,7-dimethyl-8-ribityllumazine synthase [EC:2.5.1.78] | (RefSeq) 6,7-dimethyl-8-ribityllumazine synthase (A)	97.4	196	5	0	1	196	1	196	9.1e-104	381.7
220_t	abo:ABO_1172	K13283	ferrous-iron efflux pump FieF | (GenBank) cation efflux family protein (A)	26	285	199	8	290	569	11	288	1.2e-10	73.9
221_t	fpu:FPSE_02590	K00888	phosphatidylinositol 4-kinase A [EC:2.7.1.67] | (RefSeq) hypothetical protein (A)	94.1	1935	114	0	1	1935	1	1935	0	3585.8
222_t	fgr:FGSG_01160	K02732	20S proteasome subunit beta 6 [EC:3.4.25.1] | (RefSeq) proteasome component C5 (A)	98.5	264	4	0	1	264	1	264	2.5e-149	533.5
223_t	wic:J056_004821			27.4	299	153	5	350	586	357	653	5.2e-20	105.1
224_t	nfi:NFIA_077000	K13993	HSP20 family protein | (RefSeq) Hsp20/alpha crystallin family protein (A)	29.8	215	85	4	1	214	35	184	2.4e-17	94.7
225_t	fgr:FGSG_01157	K04482	DNA repair protein RAD51 | (RefSeq) DNA repair protein RAD51 (A)	97.4	348	9	0	1	348	1	348	2.2e-193	680.2
226_t	fpu:FPSE_05636			86.6	1163	154	2	1	1162	1	1162	0	2050.4
227_t	fpu:FPSE_05635	K18466	vacuolar protein sorting-associated protein 26A/B | (RefSeq) hypothetical protein (A)	97.8	321	4	1	1	321	1	318	2.3e-176	623.6
228_t	fgr:FGSG_01154	K02940	large subunit ribosomal protein L9e | (RefSeq) 60S ribosomal protein L9-B (A)	96.4	193	7	0	1	193	1	193	1.5e-98	364.4
230_t	fgr:FGSG_01152	K02144	V-type H+-transporting ATPase subunit H | (RefSeq) hypothetical protein (A)	95	479	24	0	1	479	1	479	1.6e-255	887.1
231_t	fpu:FPSE_05631	K00605	aminomethyltransferase [EC:2.1.2.10] | (RefSeq) hypothetical protein (A)	93.2	440	29	1	1	439	1	440	1.6e-241	840.5
232_t	fpu:FPSE_05630	K06018	endopolyphosphatase [EC:3.6.1.10] | (RefSeq) hypothetical protein (A)	82	724	117	6	1	713	1	722	1.5e-284	984.2
234_t	lel:LELG_03589	K09246	arginine metabolism regulation protein II | (RefSeq) hypothetical protein (A)	33.6	110	63	3	6	111	99	202	5.4e-05	55.1
237_t	serr:Ser39006_2213			36.5	203	88	2	12	214	6	167	1.5e-30	138.7
239_t	meh:M301_1111			27.3	483	242	14	193	650	54	452	1.7e-34	153.7
240_t	fgr:FGSG_01141	K00294	1-pyrroline-5-carboxylate dehydrogenase [EC:1.2.1.88] | (RefSeq) delta-1-pyrroline-5-carboxylate dehydrogenase (A)	97	576	17	0	1	576	1	576	0	1119.4
241_t	cthr:CTHT_0060010	K00294	1-pyrroline-5-carboxylate dehydrogenase [EC:1.2.1.88] | (RefSeq) delta-1-pyrroline-5-carboxylate dehydrogenase-like protein (A)	36.3	270	100	11	193	407	799	1051	1.4e-18	99.8
243_t	fgr:FGSG_01137	K08866	serine/threonine-protein kinase TTK/MPS1 [EC:2.7.12.1] | (RefSeq) hypothetical protein (A)	89.4	886	91	3	1	885	1	884	0	1271.1
244_t	ncr:NCU00977	K02888	large subunit ribosomal protein L21 | (RefSeq) aconitate hydratase (A)	45.4	218	105	3	1	205	1	217	1.8e-38	164.9
245_t	nhe:NECHADRAFT_57314	K14842	ribosome biogenesis protein NSA2 | (RefSeq) ribosome biogenesis protein NSA2 (A)	99.2	260	2	0	1	260	1	260	3.6e-140	503.1
246_t	fgr:FGSG_01134	K11434	type I protein arginine methyltransferase [EC:2.1.1.319] | (RefSeq) arginine N-methyltransferase 1 (A)	92.8	345	17	1	1	337	1	345	5.8e-183	645.6
247_t	fgr:FGSG_01133	K01836	phosphoacetylglucosamine mutase [EC:5.4.2.3] | (RefSeq) hypothetical protein (A)	96.5	537	19	0	1	537	1	537	9.6e-305	1050.8
248_t	fpu:FPSE_01031	K08991	crossover junction endonuclease MUS81 [EC:3.1.22.-] | (RefSeq) hypothetical protein (A)	89.2	581	63	0	1	581	1	581	8.2e-302	1041.2
249_t	fgr:FGSG_01131	K00793	riboflavin synthase [EC:2.5.1.9] | (RefSeq) riboflavin synthase alpha chain (A)	93.1	233	16	0	1	233	1	233	5.4e-119	432.6
250_t	ure:UREG_05367	K11121	NAD+-dependent protein deacetylase SIR2 [EC:2.3.1.286] | (RefSeq) similar to HST1 protein (A)	51.2	344	164	2	14	357	33	372	6.2e-85	320.1
252_t	fme:FOMMEDRAFT_22408	K14819	dual specificity phosphatase 12 [EC:3.1.3.16 3.1.3.48] | (RefSeq) hypothetical protein (A)	39.1	87	49	3	35	119	62	146	7.9e-05	52.8
253_t	fgr:FGSG_01128	K14844	pumilio homology domain family member 6 | (RefSeq) hypothetical protein (A)	82.1	687	113	4	1	683	1	681	1.1e-281	974.5
255_t	sbh:SBI_01975			30.7	384	163	12	30	409	2	286	6.8e-38	164.5
256_t	fgr:FGSG_01125	K03012	DNA-directed RNA polymerase II subunit RPB4 | (RefSeq) hypothetical protein (A)	92.9	156	11	0	3	158	2	157	3e-73	280
258_t	fgr:FGSG_01123	K03029	26S proteasome regulatory subunit N10 | (RefSeq) hypothetical protein (A)	98	199	4	0	1	199	1	199	1.8e-103	381.3
261_t	ure:UREG_01331	K12621	U6 snRNA-associated Sm-like protein LSm2 | (RefSeq) SNP3 protein (A)	32.5	842	419	25	169	959	178	921	2.6e-82	312.8
262_t	fgr:FGSG_01119	K17081	prohibitin 2 | (RefSeq) prohibitin-2 (A)	97.6	255	6	0	52	306	51	305	8e-131	472.2
263_t	fpu:FPSE_09075	K15077	elongin-A | (RefSeq) hypothetical protein (A)	67.7	387	112	6	1	382	1	379	4.4e-110	403.7
264_t	fpu:FPSE_09074	K03139	transcription initiation factor TFIIF subunit beta [EC:5.6.2.-] | (RefSeq) hypothetical protein (A)	78.5	362	76	2	9	369	3	363	3.1e-153	547
266_t	ani:AN7216.2	K01845	glutamate-1-semialdehyde 2,1-aminomutase [EC:5.4.3.8] | (RefSeq) hypothetical protein (A)	32.9	216	128	5	398	607	286	490	2.6e-19	102.8
267_t	fpu:FPSE_09070	K01183	chitinase [EC:3.2.1.14] | (RefSeq) hypothetical protein (A)	61.8	744	234	9	1	706	100	831	2.1e-211	741.1
269_t	nhe:NECHADRAFT_90010	K00033	6-phosphogluconate dehydrogenase [EC:1.1.1.44 1.1.1.343] | (RefSeq) hypothetical protein (A)	95.5	488	22	0	3	490	42	529	2.9e-276	956.1
270_t	bex:A11Q_2181			40.5	79	47	0	213	291	4	82	3.1e-09	68.6
271_t	fgr:FGSG_01109	K15280	solute carrier family 35, member C2 | (RefSeq) hypothetical protein (A)	81.8	577	99	2	52	623	53	628	2.5e-248	863.6
272_t	drt:Dret_0900			45.2	672	296	10	23	693	5	605	1.8e-162	578.6
273_t	fgr:FGSG_01107	K15631	molybdenum cofactor sulfurtransferase [EC:2.8.1.9] | (RefSeq) hypothetical protein (A)	77.3	831	184	3	1	828	1	829	0	1330.1
275_t	fgr:FGSG_01105	K11135	Pin2-interacting protein X1 | (RefSeq) hypothetical protein (A)	94.5	146	8	0	1	146	1	146	6.2e-74	283.5
276_t	fpu:FPSE_09060	K01889	phenylalanyl-tRNA synthetase alpha chain [EC:6.1.1.20] | (RefSeq) hypothetical protein (A)	97.5	511	13	0	1	511	1	511	4.2e-286	988.8
277_t	ani:AN2966.2	K01267	aspartyl aminopeptidase [EC:3.4.11.21] | (RefSeq) hypothetical protein (A)	37.7	138	84	1	66	203	519	654	2.1e-18	99
278_t	fgr:FGSG_01102	K11108	RNA 3'-terminal phosphate cyclase-like protein | (RefSeq) hypothetical protein (A)	95.8	404	17	0	1	404	1	404	4.5e-222	775.8
280_t	fgr:FGSG_01096	K14650	transcription initiation factor TFIID subunit 3 | (RefSeq) hypothetical protein (A)	87.1	233	29	1	1	232	1	233	3.2e-108	396.7
281_t	ani:AN1478.2	K12854	pre-mRNA-splicing helicase BRR2 [EC:3.6.4.13] | (RefSeq) hypothetical protein (A)	44.6	697	366	9	16	695	2215	2908	3.4e-177	627.5
282_t	fgr:FGSG_01094	K11344	chromatin modification-related protein EAF6 | (RefSeq) hypothetical protein (A)	94.4	162	9	0	19	180	1	162	5.3e-58	229.6
283_t	fgr:FGSG_01097	K13171	serine/arginine repetitive matrix protein 1 | (RefSeq) hypothetical protein (A)	89.1	211	22	1	1	210	1	211	6e-92	343.6
284_t	fpu:FPSE_09054	K06693	26S proteasome regulatory subunit N4 | (RefSeq) hypothetical protein (A)	89.1	229	25	0	1	229	1	229	3e-114	416.8
285_t	fpu:FPSE_09055	K07936	GTP-binding nuclear protein Ran | (RefSeq) hypothetical protein (A)	100	216	0	0	1	216	1	216	3.9e-124	449.5
286_t	tbl:TBLA_0D01390	K12411	homeobox protein YOX1/YHP1 | (RefSeq) TBLA0D01390; hypothetical protein (A)	35.3	102	61	2	35	133	169	268	1.3e-07	63.9
287_t	fgr:FGSG_11897	K00858	NAD+ kinase [EC:2.7.1.23] | (RefSeq) hypothetical protein (A)	91.1	517	43	2	7	521	195	710	4.5e-259	899
288_t	fpu:FPSE_09047	K12590	exosome complex component RRP46 | (RefSeq) hypothetical protein (A)	90.8	250	23	0	1	250	1	250	1.7e-123	447.6
289_t	fgr:FGSG_01092	K17605	serine/threonine-protein phosphatase 2A activator | (RefSeq) serine/threonine-protein phosphatase 2A activator 2 (A)	88.5	433	44	2	1	427	1	433	7.3e-223	778.5
291_t	smp:SMAC_02087	K03671	thioredoxin 1 | (RefSeq) uncharacterized protein (A)	39.1	115	65	1	4	113	3	117	5.3e-16	90.9
294_t	bfu:BC1G_08256			63.6	231	69	4	6	229	4	226	9.2e-71	272.3
295_t	nhe:NECHADRAFT_98762	K11086	small nuclear ribonucleoprotein B and B' | (RefSeq) hypothetical protein (A)	86.5	111	15	0	1	111	26	136	1.7e-41	174.9
296_t	fgr:FGSG_01081	K02868	large subunit ribosomal protein L11e | (RefSeq) 60S ribosomal protein L11 (A)	99.4	173	1	0	1	173	1	173	8.4e-93	345.1
297_t	fpu:FPSE_10375	K02132	F-type H+-transporting ATPase subunit alpha | (RefSeq) hypothetical protein (A)	96.9	552	17	0	1	552	1	552	9.5e-300	1034.2
301_t	fgr:FGSG_01069	K17757	ATP-dependent NAD(P)H-hydrate dehydratase [EC:4.2.1.93] | (RefSeq) hypothetical protein (A)	89.4	341	36	0	1	341	1	341	2.2e-169	600.5
304_t	mbe:MBM_02467	K03549	KUP system potassium uptake protein | (RefSeq) potassium transporter (A)	44.1	426	209	9	1	415	48	455	1.1e-77	296.2
306_t	nhe:NECHADRAFT_31076	K08773	RalA-binding protein 1 | (RefSeq) hypothetical protein (A)	66.6	936	246	21	1	905	1483	2382	0	1099
307_t	fgr:FGSG_01072	K09983	uncharacterized protein | (RefSeq) hypothetical protein (A)	87.1	171	22	0	1	171	1	171	8.4e-77	292
308_t	fpu:FPSE_10384	K08773	RalA-binding protein 1 | (RefSeq) hypothetical protein (A)	79.6	1516	264	15	1	1497	1	1490	0	2015
311_t	fpu:FPSE_10731	K14708	solute carrier family 26 (sodium-independent sulfate anion transporter), member 11 | (RefSeq) hypothetical protein (A)	82.1	811	142	2	6	816	5	812	0	1338.2
312_t	fgr:FGSG_01065	K02179	cell cycle arrest protein BUB2 | (RefSeq) hypothetical protein (A)	87.3	496	41	5	2	482	3	491	1.5e-219	767.7
313_t	fgr:FGSG_01064	K07297	adiponectin receptor | (RefSeq) hypothetical protein (A)	93.6	497	32	0	1	497	1	497	6.8e-273	944.9
314_t	fgr:FGSG_01062	K13174	THO complex subunit 5 | (RefSeq) hypothetical protein (A)	89.1	211	23	0	1	211	1	211	3.3e-99	366.7
316_t	sna:Snas_4371			35.1	114	65	4	80	187	56	166	8.5e-09	66.6
317_t	fpu:FPSE_10725	K14826	FK506-binding nuclear protein [EC:5.2.1.8] | (RefSeq) hypothetical protein (A)	84.6	468	66	3	1	463	1	467	1.9e-131	474.9
318_t	mgr:MGG_04475			41.8	818	308	14	125	793	167	965	1.5e-155	555.8
319_t	fpu:FPSE_10723	K12351	sphingomyelin phosphodiesterase 2 [EC:3.1.4.12] | (RefSeq) hypothetical protein (A)	85.9	540	76	0	1	540	1	540	1.1e-279	967.6
321_t	fgr:FGSG_01055	K18738	heterogeneous nuclear rnp K-like protein | (RefSeq) hypothetical protein (A)	94.7	474	20	3	1	471	1	472	9.9e-205	718.4
322_t	tml:GSTUM_00006818001			31.6	285	158	9	5	277	41	300	3.3e-17	94.7
323_t	fpu:FPSE_10758	K01520	dUTP pyrophosphatase [EC:3.6.1.23] | (RefSeq) hypothetical protein (A)	91.1	169	15	0	1	169	1	169	6.5e-82	308.9
324_t	fpu:FPSE_10719	K00868	pyridoxine kinase [EC:2.7.1.35] | (RefSeq) hypothetical protein (A)	91.2	284	25	0	2	285	69	352	2.4e-145	520.4
325_t	fpu:FPSE_10718	K04802	proliferating cell nuclear antigen | (RefSeq) hypothetical protein (A)	86.9	260	33	1	1	259	1	260	6.8e-123	445.7
329_t	afm:AFUA_3G14760			48.4	508	242	7	48	547	48	543	3.3e-135	487.6
331_t	fgr:FGSG_01046	K03349	anaphase-promoting complex subunit 2 | (RefSeq) hypothetical protein (A)	82.3	869	150	3	1	868	1	866	0	1394.8
334_t	pno:SNOG_11942	K11866	STAM-binding protein [EC:3.4.19.12] | (RefSeq) SNOG_11940 SNOG_11941; hypothetical protein (A)	69.9	73	22	0	1	73	1	73	5.2e-23	113.2
335_t	fpu:FPSE_10708	K15378	solute carrier family 45, member 1/2/4 | (RefSeq) hypothetical protein (A)	79.1	728	134	3	1	719	1	719	2.7e-302	1043.1
336_t	shs:STEHIDRAFT_86345	K11236	cell division control protein 24 | (RefSeq) hypothetical protein (A)	23.3	266	160	7	1253	1517	210	432	3.3e-07	64.3
337_t	fpu:FPSE_10706	K11126	telomerase reverse transcriptase [EC:2.7.7.49] | (RefSeq) hypothetical protein (A)	73.8	1128	291	2	2	1127	1	1126	0	1638.2
341_t	fgr:FGSG_01038	K15108	solute carrier family 25 (mitochondrial thiamine pyrophosphate transporter), member 19 | (RefSeq) hypothetical protein (A)	88.1	312	37	0	12	323	3	314	7.3e-159	565.5
342_t	fpu:FPSE_12283	K01240	uridine nucleosidase [EC:3.2.2.3] | (RefSeq) hypothetical protein (A)	94.4	376	20	1	1	375	1	376	1.6e-205	720.7
343_t	mbe:MBM_01292			41.3	511	248	16	59	542	377	862	1.5e-58	233
344_t	fpu:FPSE_12285	K03515	DNA repair protein REV1 [EC:2.7.7.-] | (RefSeq) hypothetical protein (A)	76.2	1141	267	3	1	1138	1	1140	0	1703.3
345_t	bac:BamMC406_1216	K05989	alpha-L-rhamnosidase [EC:3.2.1.40] | (GenBank) alpha-L-rhamnosidase (A)	26.3	814	471	23	63	819	71	812	4.6e-56	225.3
347_t	fgr:FGSG_01063	K00560	thymidylate synthase [EC:2.1.1.45] | (RefSeq) thymidylate synthase (A)	91.1	325	29	0	1	325	1	325	4.9e-179	632.5
348_t	fgr:FGSG_01032	K15114	mitochondrial ornithine carrier protein | (RefSeq) amino acid transporter arg-13 (A)	87.6	330	40	1	1	330	1	329	2.6e-167	593.6
349_t	fgr:FGSG_01031	K05770	translocator protein | (RefSeq) hypothetical protein (A)	92.3	182	14	0	1	182	1	182	1.2e-94	351.3
350_t	nhe:NECHADRAFT_90042	K02213	cell division control protein 6 | (RefSeq) hypothetical protein (A)	86.8	604	78	2	1	603	1	603	1.4e-291	1007.3
352_t	fpu:FPSE_08580	K04082	molecular chaperone HscB | (RefSeq) hypothetical protein (A)	82.8	261	44	1	1	260	1	261	2.1e-108	397.5
353_t	afm:AFUA_1G07200			63.3	496	146	5	1	485	1	471	7.2e-177	625.9
355_t	ure:UREG_07834			40.8	169	100	0	71	239	1	169	3.3e-29	134.4
356_t	fgr:FGSG_01024	K12811	ATP-dependent RNA helicase DDX46/PRP5 [EC:3.6.4.13] | (RefSeq) pre-mRNA-processing ATP-dependent RNA helicase PRP5 (A)	83.5	1061	168	2	170	1230	154	1207	0	1525.8
360_t	fgr:FGSG_01021	K02918	large subunit ribosomal protein L35e | (RefSeq) hypothetical protein (A)	96	124	5	0	1	124	1	124	3.4e-56	223
361_t	cmt:CCM_05898	K08495	golgi SNAP receptor complex member 1 | (RefSeq) vesicle transport v-SNARE protein Gos1, putative (A)	76.2	227	54	0	1	227	1	227	7.7e-86	322.4
362_t	fpu:FPSE_08589	K18192	mitochondrial ATPase complex subunit ATP10 | (RefSeq) hypothetical protein (A)	90.1	345	34	0	1	345	1	345	5.4e-184	649
363_t	fgr:FGSG_11884	K09699	2-oxoisovalerate dehydrogenase E2 component (dihydrolipoyl transacylase) [EC:2.3.1.168] | (RefSeq) hypothetical protein (A)	86.8	471	60	1	20	488	1	471	2.5e-219	766.9
364_t	fpu:FPSE_08591	K00851	gluconokinase [EC:2.7.1.12] | (RefSeq) hypothetical protein (A)	78.4	231	49	1	1	230	1	231	5.7e-97	359.4
365_t	fgr:FGSG_01017	K01277	dipeptidyl-peptidase III [EC:3.4.14.4] | (RefSeq) hypothetical protein (A)	94.9	707	36	0	1	707	1	707	0	1379
366_t	fpu:FPSE_08593	K02934	large subunit ribosomal protein L6e | (RefSeq) hypothetical protein (A)	88.2	221	5	1	1	221	1	200	1.4e-97	361.3
367_t	fpu:FPSE_08594	K03695	ATP-dependent Clp protease ATP-binding subunit ClpB | (RefSeq) hypothetical protein (A)	88	789	95	0	1	789	1	789	0	1342.4
368_t	fgr:FGSG_01014	K07937	ADP-ribosylation factor 1/2 | (RefSeq) hypothetical protein (A)	100	183	0	0	1	183	1	183	1.4e-101	374.4
369_t	sce:YOR016C	K14825	p24 family protein gamma-2 | (RefSeq) ERP4; Erp4p (A)	29.4	194	128	5	7	197	12	199	3.5e-13	80.9
370_t	cthr:CTHT_0019570			27.4	470	274	14	526	988	641	1050	1.4e-30	141
371_t	cyq:Q91_0446			31.8	151	85	5	141	283	7	147	5.6e-12	77.4
372_t	nhe:NECHADRAFT_74744	K13093	HIV Tat-specific factor 1 | (RefSeq) hypothetical protein (A)	74.5	377	96	0	1	377	1	377	7e-153	545.8
373_t	ani:AN1167.2	K06691	26S proteasome regulatory subunit N13 | (RefSeq) hypothetical protein (A)	51	390	169	7	1	386	1	372	3.4e-94	350.9
374_t	nhe:NECHADRAFT_102367	K03232	elongation factor 1-beta | (RefSeq) hypothetical protein (A)	81.4	231	42	1	1	231	1	230	5.7e-89	332.8
375_t	fgr:FGSG_01007	K10732	GINS complex subunit 1 | (RefSeq) DNA replication complex GINS protein PSF1 (A)	92.1	214	15	2	1	214	1	212	4.8e-106	389.4
376_t	fpu:FPSE_08603	K03321	sulfate permease, SulP family | (RefSeq) hypothetical protein (A)	90.1	1083	102	2	1	1082	1	1079	0	1892.5
377_t	tmn:UCRPA7_2416	K03321	sulfate permease, SulP family | (RefSeq) putative sulfate transporter family protein (A)	44.7	340	159	7	48	360	746	1083	1e-60	239.6
378_t	nhe:NECHADRAFT_57368	K11498	centromeric protein E | (RefSeq) hypothetical protein (A)	86.4	944	117	5	1	943	1	934	0	1436.4
380_t	fpu:FPSE_08607	K03132	transcription initiation factor TFIID subunit 7 | (RefSeq) hypothetical protein (A)	75.2	501	116	3	1	494	1	500	9.5e-158	562.4
383_t	fpu:FPSE_01496	K05917	sterol 14alpha-demethylase [EC:1.14.14.154 1.14.15.36] | (RefSeq) hypothetical protein (A)	93	526	37	0	1	526	1	526	1e-295	1020.8
385_t	fgr:FGSG_11878	K11294	nucleolin | (RefSeq) hypothetical protein (A)	91.3	263	15	1	251	505	18	280	1.7e-101	375.6
386_t	fgr:FGSG_00997	K17435	large subunit ribosomal protein L54 | (RefSeq) hypothetical protein (A)	86.5	193	26	0	180	372	1	193	1.3e-87	328.9
387_t	ago:AGOS_ABR038C			37.8	98	33	1	49	146	12	81	2e-05	56.2
387_t	ago:AGOS_ABR038C			55.8	43	19	0	397	439	571	613	9.8e-05	53.9
389_t	cmt:CCM_02900			35.1	279	175	5	15	291	15	289	1e-31	143.3
394_t	npa:UCRNP2_4585	K00102	D-lactate dehydrogenase (cytochrome) [EC:1.1.2.4] | (GenBank) putative fad-binding protein (A)	37.9	338	182	10	6	328	3	327	8.3e-44	183.3
395_t	fpu:FPSE_01484	K18195	rhamnogalacturonan endolyase [EC:4.2.2.23] | (RefSeq) hypothetical protein (A)	92	540	43	0	1	540	1	540	6.3e-288	995
397_t	fpu:FPSE_01481	K17095	annexin A7/11 | (RefSeq) hypothetical protein (A)	95.6	315	14	0	135	449	133	447	1.3e-170	606.3
401_t	fpu:FPSE_01477	K11369	retrograde regulation protein 2 | (RefSeq) hypothetical protein (A)	85.5	587	85	0	1	587	46	632	2.5e-290	1003
406_t	cput:CONPUDRAFT_122767	K15083	DNA repair protein RAD16 | (RefSeq) hypothetical protein (A)	32.8	134	77	4	384	508	267	396	4.7e-11	76.3
408_t	maj:MAA_04096	K06662	cell cycle checkpoint protein | (RefSeq) cell cycle checkpoint protein RAD17 (A)	55.3	418	158	4	1	414	1	393	7e-133	479.6
409_t	fpu:FPSE_01462	K06662	cell cycle checkpoint protein | (RefSeq) hypothetical protein (A)	85.1	835	121	3	26	858	27	860	0	1338.6
410_t	fgr:FGSG_00969	K00602	phosphoribosylaminoimidazolecarboxamide formyltransferase / IMP cyclohydrolase [EC:2.1.2.3 3.5.4.10] | (RefSeq) bifunctional purine biosynthesis protein ADE17 (A)	97.1	595	17	0	1	595	1	595	0	1154.8
412_t	fpu:FPSE_06413	K12178	COP9 signalosome complex subunit 4 | (RefSeq) hypothetical protein (A)	88.1	421	49	1	1	421	1	420	1.8e-205	720.7
413_t	fgr:FGSG_00622	K13350	peroxisomal membrane protein 4 | (RefSeq) hypothetical protein (A)	92.5	227	17	0	1	227	1	227	3.5e-115	419.9
414_t	fpu:FPSE_06415	K10981	DNA polymerase IV [EC:2.7.7.7] | (RefSeq) hypothetical protein (A)	73.3	815	210	3	1	808	1	814	0	1151.7
415_t	fgr:FGSG_00620	K03320	ammonium transporter, Amt family | (RefSeq) ammonium transporter MEP2 (A)	91.1	503	23	1	2	504	42	522	3.8e-271	939.1
418_t	fgr:FGSG_00617	K15160	mediator of RNA polymerase II transcription subunit 16, fungi type | (RefSeq) hypothetical protein (A)	73.9	948	134	4	1	946	1	837	0	1369.8
422_t	fpu:FPSE_04589	K23741	endoplasmic reticulum Man9GlcNAc2 1,2-alpha-mannosidase [EC:3.2.1.209] | (RefSeq) hypothetical protein (A)	85.7	687	96	2	1	687	1	685	0	1236.9
423_t	fpu:FPSE_04590	K17888	ubiquitin-like-conjugating enzyme ATG10 | (RefSeq) hypothetical protein (A)	91.5	234	19	1	1	233	1	234	4.8e-128	462.6
424_t	psq:PUNSTDRAFT_100795	K11094	U2 small nuclear ribonucleoprotein B'' | (RefSeq) RNA-binding domain-containing protein (A)	52.9	104	47	2	26	128	4	106	2.1e-18	98.2
425_t	nhe:NECHADRAFT_65610	K05757	actin related protein 2/3 complex, subunit 1A/1B | (RefSeq) hypothetical protein (A)	95.6	362	16	0	1	362	1	362	1.3e-204	717.6
426_t	gtn:GTNG_0041	K09022	2-iminobutanoate/2-iminopropanoate deaminase [EC:3.5.99.10] | (GenBank) Translation initiation inhibitor (A)	62.2	119	43	2	8	124	4	122	4.3e-30	136.3
427_t	fgr:FGSG_00608	K00728	dolichyl-phosphate-mannose-protein mannosyltransferase [EC:2.4.1.109] | (RefSeq) dolichyl-phosphate-mannose-protein mannosyltransferase 4 (A)	93.6	771	47	2	1	770	1	770	0	1493.4
428_t	pgr:PGTG_11650	K13690	alpha-1,3-mannosyltransferase [EC:2.4.1.-] | (RefSeq) hypothetical protein (A)	27.1	299	152	8	79	335	199	473	3.3e-15	88.6
431_t	mjh:JH146_0729	K01953	asparagine synthase (glutamine-hydrolysing) [EC:6.3.5.4] | (GenBank) asparagine synthase (glutamine-hydrolyzing) (A)	26.1	460	221	17	53	489	115	478	8.2e-16	90.9
435_t	fpu:FPSE_04603	K18703	succinate---hydroxymethylglutarate CoA-transferase [EC:2.8.3.13] | (RefSeq) hypothetical protein (A)	85.1	455	51	2	1	453	1	440	2e-226	790.4
437_t	fgr:FGSG_00598	K00766	anthranilate phosphoribosyltransferase [EC:2.4.2.18] | (RefSeq) hypothetical protein (A)	95.1	411	20	0	1	411	1	411	2e-225	786.9
438_t	nhe:NECHADRAFT_65613	K03124	transcription initiation factor TFIIB | (RefSeq) hypothetical protein (A)	86.8	341	43	1	1	339	2	342	3.9e-166	589.7
439_t	fgr:FGSG_00596	K01424	L-asparaginase [EC:3.5.1.1] | (RefSeq) hypothetical protein (A)	83.4	451	61	2	40	476	1	451	1.9e-208	730.7
440_t	fgr:FGSG_00595	K01530	phospholipid-translocating ATPase [EC:7.6.2.1] | (RefSeq) hypothetical protein (A)	87.7	1443	169	3	1	1435	1	1443	0	2481.1
441_t	cgy:CGLY_12095			31.9	417	239	14	3	407	16	399	1.5e-34	152.9
442_t	samb:SAM23877_5587			28.8	424	286	6	92	515	36	443	4.2e-35	155.2
445_t	fgr:FGSG_00589	K01783	ribulose-phosphate 3-epimerase [EC:5.1.3.1] | (RefSeq) ribulose-phosphate 3-epimerase (A)	96.4	249	9	0	1	249	1	249	2.5e-138	498.8
447_t	fgr:FGSG_00587	K13617	protein phosphatase methylesterase 1 [EC:3.1.1.89] | (RefSeq) phosphatase methylesterase 1 (A)	89.8	400	41	0	1	400	1	400	2.8e-192	676.8
452_t	hhy:Halhy_3676			36.6	369	190	12	1	365	1	329	1.6e-45	189.1
454_t	gsn:YC6258_00642			47.8	180	90	3	7	183	2	180	2.8e-34	151
455_t	afv:AFLA_005130			48.6	177	89	2	1	176	1	176	3.7e-44	185.3
456_t	pdu:PDUR_09850			52.6	302	127	7	1	298	1	290	9.7e-73	279.3
458_t	nhe:NECHADRAFT_65620			73	518	118	4	21	534	30	529	8.8e-229	798.5
459_t	nhe:NECHADRAFT_65620			56.4	683	238	8	1	674	695	1326	2.8e-200	704.1
462_t	sce:YDR345C	K08139	MFS transporter, SP family, sugar:H+ symporter | (RefSeq) HXT3; hexose transporter HXT3 (A)	24.6	491	341	8	22	489	75	559	7e-31	141
463_t	fpu:FPSE_03138	K01225	cellulose 1,4-beta-cellobiosidase [EC:3.2.1.91] | (RefSeq) hypothetical protein (A)	86.8	514	66	1	1	514	1	512	1.5e-262	910.6
464_t	fpu:FPSE_03139	K11770	chromatin structure-remodeling complex subunit SFH1 | (RefSeq) hypothetical protein (A)	93.1	580	38	2	1	579	1	579	0	1094
466_t	fpu:FPSE_03141	K17808	mitochondrial protein import protein ZIM17 | (RefSeq) hypothetical protein (A)	73.2	183	46	1	1	180	1	183	1.6e-70	271.2
467_t	pic:PICST_43263	K17724	aconitate decarboxylase [EC:4.1.1.6] | (RefSeq) YXE1; hypothetical protein (A)	48.3	482	233	6	5	482	10	479	2.4e-121	441.4
468_t	ani:AN3929.2	K11369	retrograde regulation protein 2 | (RefSeq) hypothetical protein (A)	40.6	293	169	5	23	312	142	432	2e-48	199.9
469_t	afm:AFUA_2G03820			68.5	298	91	2	12	306	4	301	3.9e-109	400.2
470_t	fpu:FPSE_03142	K14772	U3 small nucleolar RNA-associated protein 20 | (RefSeq) hypothetical protein (A)	87.3	2646	316	4	1	2644	1	2627	0	4459.8
472_t	fpu:FPSE_03144	K02555	M-phase inducer tyrosine phosphatase [EC:3.1.3.48] | (RefSeq) hypothetical protein (A)	88.6	569	54	5	1	564	1	563	2.7e-286	989.6
473_t	fpu:FPSE_03147	K02331	DNA polymerase phi [EC:2.7.7.7] | (RefSeq) hypothetical protein (A)	69.6	1032	287	2	1	1005	1	1032	0	1229.5
474_t	fpu:FPSE_03148	K02727	20S proteasome subunit alpha 7 [EC:3.4.25.1] | (RefSeq) hypothetical protein (A)	96.7	270	9	0	1	270	1	270	8.2e-149	531.9
476_t	fpu:FPSE_01258	K14319	Ran GTPase-activating protein 1 | (RefSeq) hypothetical protein (A)	89.7	418	43	0	1	418	1	418	1.8e-178	630.9
477_t	fpu:FPSE_01257	K00413	ubiquinol-cytochrome c reductase cytochrome c1 subunit | (RefSeq) hypothetical protein (A)	84.4	352	38	1	1	352	1	335	2.4e-171	607.1
479_t	fpu:FPSE_01255	K03061	26S proteasome regulatory subunit T1 | (RefSeq) hypothetical protein (A)	99.3	439	3	0	2	440	6	444	6.5e-251	871.7
480_t	fpu:FPSE_01254	K09496	T-complex protein 1 subunit delta | (RefSeq) hypothetical protein (A)	98.1	537	10	0	1	537	1	537	4.2e-284	982.2
482_t	byi:BYI23_A012430	K01066	acetyl esterase [EC:3.1.1.-] | (GenBank) Alpha/beta hydrolase fold-3 domain protein (A)	29.5	298	186	5	43	332	36	317	2.1e-28	132.1
483_t	fpu:FPSE_01250	K13993	HSP20 family protein | (RefSeq) hypothetical protein (A)	79.5	351	63	4	1	350	1	343	9.5e-112	409.1
486_t	fpu:FPSE_01246	K10901	bloom syndrome protein [EC:5.6.2.4] | (RefSeq) hypothetical protein (A)	74.8	1614	375	14	1	1596	1	1601	0	2255.3
488_t	fpu:FPSE_01244	K19717	autophagy-related protein 33 | (RefSeq) hypothetical protein (A)	82.8	198	32	1	1	196	1	198	6.6e-78	295.8
489_t	nhe:NECHADRAFT_31148			77.8	1078	219	8	26	1091	1	1070	0	1550
490_t	fpu:FPSE_01242	K14284	nuclear RNA export factor | (RefSeq) hypothetical protein (A)	80.6	656	116	6	1	653	1	648	2.4e-297	1026.5
491_t	ure:UREG_03429	K12869	crooked neck | (RefSeq) pre-mRNA splicing factor CLF1 (A)	39.9	348	182	7	1	323	676	1021	2.1e-60	239.6
493_t	fpu:FPSE_01239	K15902	EKC/KEOPS complex subunit LAGE3/PCC1 | (RefSeq) hypothetical protein (A)	89.3	103	5	2	28	124	17	119	1.1e-38	164.9
494_t	fpu:FPSE_01238	K06639	cell division cycle 14 [EC:3.1.3.16 3.1.3.48] | (RefSeq) hypothetical protein (A)	91.1	617	51	4	42	658	21	633	0	1119
496_t	psq:PUNSTDRAFT_118448	K05658	ATP-binding cassette, subfamily B (MDR/TAP), member 1 [EC:7.6.2.2] | (RefSeq) P-loop containing nucleoside triphosphate hydrolase protein (A)	35	1316	764	23	37	1335	68	1309	3.7e-188	664.8
497_t	vma:VAB18032_20750			45.7	186	97	2	1	186	1	182	4e-43	180.3
498_t	tmn:UCRPA7_7996	K08197	MFS transporter, SIT family, siderophore-iron:H+ symporter | (RefSeq) putative siderophore iron transporter 1 protein (A)	26.1	574	403	9	46	608	10	573	4.3e-35	155.2
499_t	rta:Rta_15080	K15977	putative oxidoreductase | (GenBank) candidate membrane protein (A)	34.5	84	50	2	215	298	68	146	0.0002	52.4
500_t	tml:GSTUM_00000699001	K10801	methyl-CpG-binding domain protein 4 [EC:3.2.2.-] | (RefSeq) hypothetical protein (A)	39	228	112	8	271	495	86	289	1.7e-32	146.4
501_t	fpu:FPSE_01231	K12833	pre-mRNA branch site protein p14 | (RefSeq) hypothetical protein (A)	64	136	2	2	1	109	58	173	1.1e-34	151.4
505_t	age:AA314_09724			30	330	214	8	40	358	13	336	7e-31	140.6
506_t	afm:AFUA_4G08630			34	406	227	14	173	559	99	482	2.7e-42	179.1
507_t	fpu:FPSE_04435	K03320	ammonium transporter, Amt family | (RefSeq) hypothetical protein (A)	94	513	31	0	1	513	1	513	2e-288	996.5
509_t	ccro:CMC5_065890	K01179	endoglucanase [EC:3.2.1.4] | (GenBank) uncharacterized protein (A)	38.3	360	186	7	162	500	10	354	5.8e-65	254.2
513_t	nhe:NECHADRAFT_65653	K00963	UTP--glucose-1-phosphate uridylyltransferase [EC:2.7.7.9] | (RefSeq) hypothetical protein (A)	96	522	12	2	1	521	1	514	6.9e-284	981.5
516_t	nhe:NECHADRAFT_98817	K14675	TAG lipase / lysophosphatidylethanolamine acyltransferase [EC:3.1.1.3 2.3.1.-] | (RefSeq) hypothetical protein (A)	93	560	36	1	20	579	4	560	6.3e-302	1041.6
517_t	nhe:NECHADRAFT_74883	K15177	RNA polymerase-associated protein LEO1 | (RefSeq) PAFB2101; hypothetical protein (A)	77.7	341	73	3	1	339	1	340	3.2e-143	513.8
518_t	cnb:CNBL1910	K06685	MOB kinase activator 1 | (RefSeq) hypothetical protein (A)	28.9	218	114	7	96	310	16	195	3.3e-16	91.7
523_t	pan:PODANSg09970	K13176	THO complex subunit 7 | (RefSeq) hypothetical protein (A)	43.5	363	166	9	5	336	7	361	3.9e-52	211.1
524_t	fgr:FGSG_00510	K17292	tubulin-specific chaperone A | (RefSeq) hypothetical protein (A)	79	119	24	1	1	118	1	119	1.5e-40	171
525_t	fgr:FGSG_00509	K06670	cohesin complex subunit SCC1 | (RefSeq) hypothetical protein (A)	84.9	623	88	3	1	617	1	623	2e-298	1030
526_t	fgr:FGSG_00508	K01537	P-type Ca2+ transporter type 2C [EC:7.2.2.10] | (RefSeq) calcium-transporting ATPase 1 (A)	92.4	1070	81	0	1	1070	1	1070	0	1942.9
527_t	tmn:UCRPA7_128	K20291	conserved oligomeric Golgi complex subunit 4 | (RefSeq) putative calcium-transporting atpase type 2c member 1 protein (A)	75.8	780	183	5	26	801	996	1773	0	1161.4
528_t	fpu:FPSE_04411	K07566	L-threonylcarbamoyladenylate synthase [EC:2.7.7.87] | (RefSeq) hypothetical protein (A)	88.2	433	49	2	1	431	1	433	1.9e-218	763.8
530_t	fpu:FPSE_04409	K02212	DNA replication licensing factor MCM4 [EC:5.6.2.3] | (RefSeq) hypothetical protein (A)	90.1	1019	91	4	1	1011	1	1017	0	1738
531_t	fpu:FPSE_04408	K01739	cystathionine gamma-synthase [EC:2.5.1.48] | (RefSeq) hypothetical protein (A)	75.7	547	133	0	1	547	1	547	2.7e-254	883.2
532_t	pbn:PADG_11664	K02212	DNA replication licensing factor MCM4 [EC:5.6.2.3] | (RefSeq) uncharacterized protein (A)	57.4	846	283	10	27	802	1027	1865	1.3e-249	868.2
533_t	fgr:FGSG_00501	K18477	type IV protein arginine methyltransferase [EC:2.1.1.322] | (RefSeq) arginine N-methyltransferase 2 (A)	87.4	419	52	1	4	421	7	425	9.6e-207	724.9
534_t	fpu:FPSE_04405	K00844	hexokinase [EC:2.7.1.1] | (RefSeq) hypothetical protein (A)	94.4	479	27	0	3	481	14	492	2.6e-269	932.9
535_t	fpu:FPSE_04404	K12666	oligosaccharyltransferase complex subunit alpha (ribophorin I) | (RefSeq) hypothetical protein (A)	78.2	499	103	1	1	499	1	493	1.2e-229	801.2
536_t	ela:UCREL1_5432	K06126	ubiquinone biosynthesis monooxygenase Coq6 [EC:1.14.13.-] | (GenBank) putative ubiquinone biosynthesis monooxygenase coq6 protein (A)	65	311	97	3	27	333	3	305	8.4e-97	359.4
537_t	fgr:FGSG_00496	K01507	inorganic pyrophosphatase [EC:3.6.1.1] | (RefSeq) inorganic pyrophosphatase (A)	95.9	290	12	0	73	362	1	290	5.3e-166	589.3
538_t	nhe:NECHADRAFT_74904	K08497	protein transport protein SEC20 | (RefSeq) hypothetical protein (A)	67.9	389	121	2	1	385	1	389	4.5e-131	473.4
539_t	fgr:FGSG_00493	K08964	methylthioribulose-1-phosphate dehydratase [EC:4.2.1.109] | (RefSeq) hypothetical protein (A)	98.8	252	3	0	4	255	5	256	2.1e-148	530.4
541_t	fgr:FGSG_00491	K08054	calnexin | (RefSeq) hypothetical protein (A)	92.9	562	39	1	1	561	1	562	7.8e-225	785.4
542_t	fgr:FGSG_00490	K00140	malonate-semialdehyde dehydrogenase (acetylating) / methylmalonate-semialdehyde dehydrogenase [EC:1.2.1.18 1.2.1.27] | (RefSeq) methylmalonate-semialdehyde dehydrogenase (A)	95.9	509	21	0	62	570	59	567	1.2e-273	947.6
543_t	afm:AFUA_2G01580	K03380	phenol 2-monooxygenase (NADPH) [EC:1.14.13.7] | (RefSeq) FAD monooxygenase (A)	29.8	717	363	19	39	658	1	674	3.5e-75	288.5
544_t	afm:AFUA_2G08050			45.4	337	180	2	10	342	34	370	2e-75	288.5
546_t	fgr:FGSG_00486	K16330	pseudouridylate synthase / pseudouridine kinase [EC:4.2.1.70 2.7.1.83] | (RefSeq) hypothetical protein (A)	91.2	754	57	3	1	752	34	780	0	1350.1
547_t	fgr:FGSG_00485	K14553	U3 small nucleolar RNA-associated protein 18 | (RefSeq) hypothetical protein (A)	89.5	581	61	0	1	581	1	581	2.7e-297	1026.2
550_t	gma:AciX8_0913			40.7	258	130	7	8	250	2	251	4.2e-37	160.6
551_t	fgr:FGSG_00482	K10735	GINS complex subunit 4 | (RefSeq) hypothetical protein (A)	92.8	221	16	0	1	221	1	221	1.7e-114	417.5
553_t	fpu:FPSE_01345	K12736	peptidylprolyl isomerase domain and WD repeat-containing protein 1 [EC:5.2.1.8] | (RefSeq) hypothetical protein (A)	91.5	621	53	0	1	621	1	621	0	1169.5
554_t	fpu:FPSE_02005	K01626	3-deoxy-7-phosphoheptulonate synthase [EC:2.5.1.54] | (RefSeq) hypothetical protein (A)	95.9	369	15	0	2	370	3	371	1.9e-203	713.8
557_t	stq:Spith_0640			31.8	299	151	9	171	464	268	518	1.5e-29	136.7
560_t	nhe:NECHADRAFT_65669	K19800	serine/threonine protein kinase SCH9 [EC:2.7.11.1] | (RefSeq) hypothetical protein (A)	80.5	908	156	10	1	893	1	902	0	1380.5
561_t	fgr:FGSG_00471	K02141	F-type H+-transporting ATPase subunit h | (RefSeq) hypothetical protein (A)	91.5	129	10	1	1	128	1	129	2.3e-55	220.3
562_t	pno:SNOG_14795			42.4	323	163	6	76	376	1	322	9.2e-39	166.8
563_t	mgr:MGG_01260	K22008	serine/threonine-protein kinase Psk1 [EC:2.7.11.1] | (RefSeq) AGC/RSK/P70 protein kinase (A)	56.3	597	177	11	1	513	1	597	5.6e-169	599.7
564_t	gba:J421_6128			35.4	461	262	10	12	467	19	448	1.3e-58	233
566_t	pno:SNOG_13460	K00688	glycogen phosphorylase [EC:2.4.1.1] | (RefSeq) SNOG_13458 SNOG_13459; hypothetical protein (A)	24	455	273	10	237	662	1298	1708	4e-26	126.7
567_t	fgr:FGSG_13949			54.4	360	158	6	10	365	9	366	2.7e-109	401
569_t	fpu:FPSE_02903	K13953	alcohol dehydrogenase, propanol-preferring [EC:1.1.1.1] | (RefSeq) hypothetical protein (A)	81	336	64	0	8	343	2	337	9.8e-165	585.1
571_t	fgr:FGSG_10666			73.8	248	62	1	1	248	1	245	7.5e-103	379
572_t	pbj:VN24_14335			27.5	513	307	13	35	541	26	479	4e-40	171.8
573_t	rha:RHA1_ro00760			38.2	623	346	11	13	626	8	600	4.7e-109	401
574_t	cgr:CAGL0L09691g	K09248	proline utilization trans-activator | (RefSeq) uncharacterized protein (A)	23.8	172	116	4	274	438	376	539	1e-05	57.8
577_t	xne:XNC1_1561			34.9	1011	617	15	13	1012	37	1017	3.4e-170	604.7
578_t	pcs:Pc13g12580	K00652	8-amino-7-oxononanoate synthase [EC:2.3.1.47] | (RefSeq) Pc13g12580 (A)	49.1	411	207	1	7	415	7	417	1.7e-110	405.2
579_t	nhe:NECHADRAFT_68940	K01824	cholestenol Delta-isomerase [EC:5.3.3.5] | (RefSeq) hypothetical protein (A)	25.3	454	289	11	14	438	4	436	7.3e-26	124.4
580_t	cmt:CCM_00881	K14708	solute carrier family 26 (sodium-independent sulfate anion transporter), member 11 | (RefSeq) sulfate permease 2 (A)	38.4	523	302	4	27	534	691	1208	4.3e-95	354.4
581_t	ang:ANI_1_166104			52.7	412	181	5	12	423	1	398	2.9e-115	421
582_t	mbe:MBM_04789			33.5	406	248	9	2	405	605	990	4e-50	204.9
583_t	mgr:MGG_12423			55.3	380	163	4	30	403	29	407	6.8e-133	479.6
584_t	rxy:Rxyl_1875	K08369	MFS transporter, putative metabolite:H+ symporter | (GenBank) major facilitator superfamily MFS_1 (A)	24.6	476	299	13	68	530	10	438	4.1e-21	108.6
585_t	nhe:NECHADRAFT_32871			64	386	130	5	1	384	1	379	1.4e-132	478.4
588_t	bze:COCCADRAFT_108287	K03186	flavin prenyltransferase [EC:2.5.1.129] | (RefSeq) hypothetical protein (A)	56.6	212	84	3	29	240	39	242	5.7e-55	219.9
589_t	smac:SMDB11_2383			47	492	256	3	33	524	8	494	1.4e-127	462.2
590_t	mbe:MBM_01282	K02178	checkpoint serine/threonine-protein kinase [EC:2.7.11.1] | (RefSeq) kinase domain containing protein (A)	38.8	474	235	12	48	503	1460	1896	6.7e-66	257.3
593_t	rhl:LPU83_1915	K00141	benzaldehyde dehydrogenase (NAD) [EC:1.2.1.28] | (GenBank) aldehyde dehydrogenase (A)	41.3	390	217	3	1	382	85	470	1.7e-82	312
594_t	nhe:NECHADRAFT_94865	K00450	gentisate 1,2-dioxygenase [EC:1.13.11.4] | (RefSeq) hypothetical protein (A)	83	348	57	2	1	347	1	347	2.1e-175	620.5
595_t	fgr:FGSG_04776			81.7	442	81	0	20	461	1	442	1.1e-213	748
596_t	nhe:NECHADRAFT_81183			62.1	557	208	3	17	571	4	559	4.6e-212	743
597_t	cne:CNB05770	K08711	ATP-binding cassette, subfamily G (WHITE), member 2, PDR | (RefSeq) xenobiotic-transporting ATPase, putative (A)	43.9	1411	755	12	54	1432	96	1502	0	1107.4
598_t	fpu:FPSE_11085	K05389	potassium channel subfamily K, other eukaryote | (RefSeq) hypothetical protein (A)	73.8	641	168	0	4	644	3	643	6.9e-273	945.3
599_t	maw:MAC_07040	K13333	lysophospholipase [EC:3.1.1.5] | (RefSeq) lysophospholipase Plb1 (A)	50.4	121	59	1	1	120	1	121	3.3e-27	127.1
600_t	fpu:FPSE_11083	K11369	retrograde regulation protein 2 | (RefSeq) hypothetical protein (A)	86.9	564	74	0	12	575	48	611	7.2e-290	1001.5
601_t	afm:AFUA_4G09980			29.1	450	285	12	18	445	61	498	2e-35	156
602_t	vda:VDAG_07081	K09241	transcriptional regulatory protein GAL4 | (RefSeq) lactose regulatory protein LAC9 (A)	21.8	646	382	23	40	612	14	609	2.3e-08	66.6
603_t	srd:SD10_11945			24.7	170	107	3	1	150	3	171	1.9e-10	71.6
604_t	val:VDBG_01005			55.5	663	262	11	4	650	3	648	4e-204	716.8
605_t	thi:THI_0562			34.7	386	204	12	12	394	2	342	3.2e-51	208.4
606_t	nhe:NECHADRAFT_81183			52.2	565	261	4	1	562	1	559	3.3e-181	640.6
607_t	nar:Saro_3417			40.8	120	63	4	45	159	46	162	9.9e-15	86.7
608_t	brs:S23_64240			32.9	554	345	11	52	590	41	582	1.6e-74	286.2
609_t	ani:AN1476.2	K08856	serine/threonine kinase 16 [EC:2.7.11.1] | (RefSeq) hypothetical protein (A)	23.3	576	365	15	3	521	417	972	1.7e-32	146.4
611_t	rxy:Rxyl_2440	K06889	uncharacterized protein | (GenBank) peptidase S15 (A)	35.3	278	169	6	5	273	3	278	1.5e-33	149.1
613_t	avi:Avi_3741			49.8	315	154	1	12	322	7	321	3.8e-86	323.9
614_t	pcs:Pc20g03000	K09241	transcriptional regulatory protein GAL4 | (RefSeq) Pc20g03000 (A)	28	479	276	18	1	462	139	565	2.3e-25	122.9
615_t	tmn:UCRPA7_4269	K17100	dihydroxyacetone synthase [EC:2.2.1.3] | (RefSeq) putative dihydroxyacetone synthase protein (A)	39.7	302	164	8	1	296	636	925	2e-49	201.8
616_t	fgr:FGSG_02890	K08095	cutinase [EC:3.1.1.74] | (RefSeq) cutinase-1 precursor (A)	83.7	233	32	1	1	233	1	227	1e-101	375.2
618_t	calh:IJ00_23160			28.2	380	228	14	8	379	7	349	3.3e-24	119
619_t	nfi:NFIA_104430	K18549	oryzin [EC:3.4.21.63] | (RefSeq) alkaline serine protease Alp1 (A)	43	388	191	7	34	410	33	401	7.1e-66	256.9
621_t	maj:MAA_05366	K08157	MFS transporter, DHA1 family, multidrug resistance protein | (RefSeq) Major facilitator superfamily domain protein (A)	42.3	468	253	6	22	474	123	588	3.8e-103	380.9
622_t	nhe:NECHADRAFT_13042	K09241	transcriptional regulatory protein GAL4 | (RefSeq) hypothetical protein (A)	21.9	384	246	12	23	402	1	334	1.8e-06	60.5
623_t	rpj:N234_30725			27.1	336	199	13	1	324	1	302	1.2e-10	73.2
624_t	abe:ARB_07989	K18280	6-hydroxytryprostatin B O-methyltransferase [EC:2.1.1.293] | (RefSeq) O-methyltransferase, putative (A)	44.4	428	233	1	29	451	24	451	4.5e-106	390.6
625_t	aor:AOR_1_1166094			31.3	419	258	6	8	418	7	403	8.2e-53	213.8
626_t	afv:AFLA_006170	K08329	autophagy-related protein 17 | (GenBank) hypothetical protein (A)	44.3	2172	1038	33	1	2033	1	2140	0	1725.3
627_t	sfw:WN53_20730	K01066	acetyl esterase [EC:3.1.1.-] | (GenBank) esterase (A)	33.6	232	125	6	6	234	77	282	2.7e-21	108.2
628_t	thq:T2812B_05530	K00059	3-oxoacyl-[acyl-carrier protein] reductase [EC:1.1.1.100] | (GenBank) 3-oxoacyl-(acyl-carrier-protein) reductase (A)	43	249	136	5	4	251	3	246	3.7e-41	174.1
629_t	gtr:GLOTRDRAFT_82366	K03457	nucleobase:cation symporter-1, NCS1 family | (RefSeq) NCS1 nucleoside transporter family (A)	63.1	523	192	1	20	542	17	538	4.1e-202	709.9
630_t	kvu:EIO_0786			35	979	530	16	7	982	2	877	8.3e-145	520.4
631_t	age:AA314_02586			33.5	248	144	6	11	257	6	233	2e-26	125.2
632_t	aor:AOR_1_226154			41.7	537	286	9	103	627	10	531	4.8e-108	397.9
633_t	nfi:NFIA_101350	K05658	ATP-binding cassette, subfamily B (MDR/TAP), member 1 [EC:7.6.2.2] | (RefSeq) multidrug resistance protein 1, 2, 3 (p glycoprotein 1, 2, 3) (A)	84.7	1258	191	1	1	1258	1	1257	0	2049.2
634_t	fgr:FGSG_04689	K18580	rhamnogalacturonan hydrolase [EC:3.2.1.171] | (RefSeq) rhamnogalacturonase A precursor (A)	81.3	444	83	0	1	444	1	444	8.8e-221	771.9
640_t	ztr:MYCGRDRAFT_66756	K08157	MFS transporter, DHA1 family, multidrug resistance protein | (RefSeq) hypothetical protein (A)	31.3	403	255	9	35	425	111	503	3.1e-43	181.8
642_t	ani:AN8185.2	K12618	5'-3' exoribonuclease 1 [EC:3.1.13.-] | (RefSeq) hypothetical protein (A)	42	307	154	6	8	301	1404	1699	1.1e-55	222.6
643_t	ani:AN3929.2	K11369	retrograde regulation protein 2 | (RefSeq) hypothetical protein (A)	42.9	431	234	2	39	457	67	497	6.5e-95	353.6
644_t	npa:UCRNP2_9074	K01301	N-acetylated-alpha-linked acidic dipeptidase [EC:3.4.17.21] | (GenBank) putative glutamate carboxypeptidase protein (A)	26.5	294	202	7	187	471	797	1085	1.2e-25	124
645_t	rsn:RSPO_c00072			44.5	472	245	12	168	632	22	483	2e-104	385.6
646_t	buo:BRPE64_CCDS01950			52.6	449	206	5	5	450	4	448	1.5e-131	475.3
647_t	bjs:MY9_1470			29.9	154	102	3	3	154	2	151	1.2e-08	67.8
650_t	atu:Atu5380			28.9	190	89	6	32	211	2	155	8.4e-08	63.2
651_t	fpu:FPSE_08102	K01930	folylpolyglutamate synthase [EC:6.3.2.17] | (RefSeq) hypothetical protein (A)	27.8	625	375	18	45	646	483	1054	2e-46	193
653_t	fpu:FPSE_08102	K01930	folylpolyglutamate synthase [EC:6.3.2.17] | (RefSeq) hypothetical protein (A)	29.3	331	169	11	27	296	469	795	1e-22	113.2
654_t	bur:Bcep18194_B1512			43	305	162	6	7	305	3	301	1.5e-60	238.8
656_t	ang:ANI_1_2484094	K09241	transcriptional regulatory protein GAL4 | (RefSeq) An11g09590; Zn(II)2Cys6 transcription factor (A)	27.9	247	140	9	77	317	162	376	7e-10	71.6
657_t	gxy:GLX_23440	K05523	D-lactate dehydratase / protein deglycase [EC:4.2.1.130 3.5.1.124] | (GenBank) protease/amidase (A)	68.5	292	85	2	3	294	4	288	1.1e-116	425.2
658_t	ani:AN3030.2	K00002	alcohol dehydrogenase (NADP+) [EC:1.1.1.2] | (RefSeq) hypothetical protein (A)	62.8	363	125	4	4	365	5	358	4.4e-128	463.4
659_t	mgo:AFA91_03005			39.2	339	189	8	24	353	19	349	3.3e-51	208
660_t	cthr:CTHT_0031370	K15711	SWI/SNF-related matrix-associated actin-dependent regulator of chromatin subfamily A3 [EC:5.6.2. 2.3.2.27] | (RefSeq) helicase-like protein (A)	30.3	621	331	19	247	789	278	874	1.7e-58	233.4
661_t	afm:AFUA_7G07100			23.3	373	250	14	256	607	352	709	2.2e-11	77.4
665_t	ela:UCREL1_8805			27.9	426	292	5	43	458	86	506	9e-36	157.1
666_t	vda:VDAG_06553	K05989	alpha-L-rhamnosidase [EC:3.2.1.40] | (RefSeq) alfa-L-rhamnosidase (A)	61.7	925	330	12	1	902	88	1011	0	1172.5
669_t	npa:UCRNP2_890	K01869	leucyl-tRNA synthetase [EC:6.1.1.4] | (GenBank) putative leucyl-trna synthetase protein (A)	28.8	400	232	11	146	496	1388	1783	2.5e-36	159.5
671_t	fpu:FPSE_01768	K19308	25S rRNA (uracil2843-N3)-methyltransferase [EC:2.1.1.312] | (RefSeq) hypothetical protein (A)	76.8	406	84	3	1	405	1	397	1.5e-172	611.3
672_t	afm:AFUA_3G07150			62.9	499	185	0	1	499	1	499	8.9e-188	662.1
673_t	ptx:ABW99_02020	K00059	3-oxoacyl-[acyl-carrier protein] reductase [EC:1.1.1.100] | (GenBank) fabG; 3-oxoacyl-ACP reductase (A)	56.7	252	103	2	4	250	2	252	1.3e-73	282
674_t	fpu:FPSE_05698	K00052	3-isopropylmalate dehydrogenase [EC:1.1.1.85] | (RefSeq) hypothetical protein (A)	91.3	381	33	0	1	381	1	381	4.3e-198	696
676_t	rav:AAT18_24735			28.3	212	144	4	14	223	16	221	6.3e-17	93.6
677_t	nhe:NECHADRAFT_81639	K13953	alcohol dehydrogenase, propanol-preferring [EC:1.1.1.1] | (RefSeq) hypothetical protein (A)	53.8	329	147	2	1	329	1	324	7.9e-92	342.8
679_t	bmeg:BG04_389	K20989	urea-proton symporter | (GenBank) transporter, solute:sodium symporter family protein (A)	30.1	522	336	6	17	538	2	494	6.3e-56	224.6
684_t	npu:Npun_F6548	K19246	arachidonate 15-lipoxygenase [EC:1.13.11.33] | (GenBank) Lipoxygenase-like protein (A)	31.4	309	189	8	342	639	256	552	1.1e-24	120.9
685_t	fgr:FGSG_02217	K03781	catalase [EC:1.11.1.6] | (RefSeq) hypothetical protein (A)	78.9	379	74	2	1	374	1	378	3.3e-171	606.7
688_t	cga:Celgi_2589			31.9	499	266	17	1	466	611	1068	5e-43	181.4
693_t	bsc:COCSADRAFT_230135	K08158	MFS transporter, DHA1 family, multidrug resistance protein | (RefSeq) hypothetical protein (A)	32.3	468	303	7	65	524	114	575	4.6e-62	244.6
697_t	fre:Franean1_2552			33.4	527	318	14	1	503	587	1104	1.1e-60	240
698_t	llu:AKJ09_04529			39.3	338	188	6	4	338	5	328	1.9e-64	251.9
701_t	nhe:NECHADRAFT_90741			70.3	451	133	1	1	451	1	450	1e-182	645.2
702_t	rhb:NY08_3456			25.6	426	280	14	57	471	40	439	4.3e-11	75.5
703_t	ahi:VU14_04335	K05674	ATP-binding cassette, subfamily C (CFTR/MRP), member 10 | (GenBank) ABC transporter ATP-binding protein (A)	24.6	958	597	25	352	1263	285	1163	3.1e-43	183.3
704_t	ani:AN1476.2	K08856	serine/threonine kinase 16 [EC:2.7.11.1] | (RefSeq) hypothetical protein (A)	26.4	538	365	7	17	537	440	963	1.2e-44	186.8
705_t	afm:AFUA_1G06800			50.5	412	189	6	8	414	3	404	3.1e-101	374.4
706_t	nhe:NECHADRAFT_33213	K07513	acetyl-CoA acyltransferase 1 [EC:2.3.1.16] | (RefSeq) hypothetical protein (A)	80.3	407	78	1	27	433	1	405	1.6e-185	654.4
707_t	nhe:NECHADRAFT_32911	K18703	succinate---hydroxymethylglutarate CoA-transferase [EC:2.8.3.13] | (RefSeq) hypothetical protein (A)	79.4	427	88	0	3	429	5	431	1.1e-199	701.4
708_t	nhe:NECHADRAFT_76088	K01027	3-oxoacid CoA-transferase [EC:2.8.3.5] | (RefSeq) hypothetical protein (A)	80.3	487	96	0	19	505	21	507	8.9e-228	795
709_t	mno:Mnod_0757	K01857	3-carboxy-cis,cis-muconate cycloisomerase [EC:5.5.1.2] | (GenBank) 3-carboxy-cis,cis-muconate cycloisomerase (A)	61.1	445	169	2	42	486	11	451	1.4e-148	531.9
710_t	nhe:NECHADRAFT_32303	K00451	homogentisate 1,2-dioxygenase [EC:1.13.11.5] | (RefSeq) hypothetical protein (A)	83.5	533	86	1	1	531	1	533	5.1e-274	948.7
712_t	nfi:NFIA_093730	K17827	fumitremorgin C synthase [EC:1.14.19.71] | (RefSeq) Cytochrome P450 oxidoreductase, putative (A)	28.1	423	265	14	20	416	22	431	7e-35	154.1
715_t	sfa:Sfla_6529			42.7	253	128	5	6	250	9	252	1.2e-42	179.1
716_t	mabo:NF82_17230			43.6	259	141	3	5	260	10	266	1.8e-40	172.2
717_t	pdx:Psed_6053			30.9	136	87	3	10	144	1	130	1.7e-07	61.6
718_t	sen:SACE_2733	K13953	alcohol dehydrogenase, propanol-preferring [EC:1.1.1.1] | (GenBank) alcohol dehydrogenase, zinc-binding (A)	40.5	346	196	2	1	346	5	340	9.3e-67	259.6
719_t	cai:Caci_0662			26.9	472	290	15	105	557	64	499	1.9e-19	103.2
720_t	ppol:X809_13250			33.3	282	152	8	6	284	1	249	4.7e-22	110.9
721_t	tmn:UCRPA7_4269	K17100	dihydroxyacetone synthase [EC:2.2.1.3] | (RefSeq) putative dihydroxyacetone synthase protein (A)	75.9	290	67	1	1	287	636	925	3.2e-129	466.8
723_t	bra:BRADO2271	K10676	2,4-dichlorophenol 6-monooxygenase [EC:1.14.13.20] | (GenBank) tfdB; 2,4-dichlorophenol 6-monooxygenase (2, 4-dichlorophenol hydroxylase) (A)	41.7	592	325	11	38	624	6	582	4.5e-128	464.2
724_t	pdr:H681_17675			41.3	305	172	6	16	318	9	308	5e-59	233.8
725_t	afm:AFUA_8G00760			33.1	499	307	11	70	548	1	492	2e-71	275.8
726_t	nhe:NECHADRAFT_22114	K00327	NADPH-ferrihemoprotein reductase [EC:1.6.2.4] | (RefSeq) hypothetical protein (A)	45.7	635	309	7	66	695	1	604	2e-153	548.5
731_t	afv:AFLA_036750			57.8	192	81	0	1	192	246	437	2e-58	231.1
732_t	fpu:FPSE_05697	K05972	acetylxylan esterase [EC:3.1.1.72] | (RefSeq) hypothetical protein (A)	86.1	230	29	2	1	227	1	230	7.6e-110	402.1
734_t	fpu:FPSE_05696	K11808	phosphoribosylaminoimidazole carboxylase [EC:4.1.1.21] | (RefSeq) hypothetical protein (A)	91.1	594	53	0	1	594	1	594	1.7e-310	1070.1
738_t	esc:Entcl_0813	K08137	MFS transporter, SP family, galactose:H+ symporter | (GenBank) sugar transporter (A)	30.3	478	304	12	5	478	10	462	1.9e-44	186
742_t	sli:Slin_1867			34.2	187	118	2	3	189	89	270	6.6e-26	123.2
743_t	fli:Fleli_1771			27.9	506	283	14	406	845	358	847	5.4e-36	158.7
744_t	calt:Cal6303_1226	K23139	cytochrome P450 family 110 [EC:1.14.-.-] | (GenBank) Unspecific monooxygenase (A)	23.3	493	276	17	71	554	29	428	4.1e-11	75.5
747_t	bfn:OI25_3987	K01426	amidase [EC:3.5.1.4] | (GenBank) amidase family protein (A)	41.1	190	91	8	29	199	11	198	2.4e-14	84.7
749_t	sus:Acid_4264			32.7	110	69	2	308	417	84	188	8.7e-05	54.3
750_t	npa:UCRNP2_890	K01869	leucyl-tRNA synthetase [EC:6.1.1.4] | (GenBank) putative leucyl-trna synthetase protein (A)	30.1	475	255	19	112	520	1391	1854	2.4e-36	159.5
754_t	mtm:MYCTH_107891	K10599	pre-mRNA-processing factor 19 [EC:2.3.2.27] | (RefSeq) hypothetical protein (A)	41.4	343	143	12	3	290	9	348	3.8e-45	187.6
757_t	nhe:NECHADRAFT_24347	K09580	protein disulfide-isomerase A1 [EC:5.3.4.1] | (RefSeq) hypothetical protein (A)	71.2	423	118	2	6	427	1	420	2.2e-173	615.5
758_t	nhe:NECHADRAFT_52845	K01182	oligo-1,6-glucosidase [EC:3.2.1.10] | (RefSeq) hypothetical protein (A)	84.4	604	93	1	1	603	1	604	0	1104.7
759_t	fgr:FGSG_10661	K08141	MFS transporter, SP family, general alpha glucoside:H+ symporter | (RefSeq) hypothetical protein (A)	88	552	49	2	4	538	7	558	7.9e-283	978
760_t	ani:AN3516.2	K01182	oligo-1,6-glucosidase [EC:3.2.1.10] | (RefSeq) hypothetical protein (A)	32.4	481	283	11	18	474	617	1079	1.1e-52	213.4
761_t	fgr:FGSG_10659	K01424	L-asparaginase [EC:3.5.1.1] | (RefSeq) hypothetical protein (A)	83.5	370	58	2	1	367	1	370	4.1e-174	616.3
763_t	strm:M444_30620			32.2	174	107	4	105	268	45	217	2.3e-12	79
766_t	pno:SNOG_13460	K00688	glycogen phosphorylase [EC:2.4.1.1] | (RefSeq) SNOG_13458 SNOG_13459; hypothetical protein (A)	24.2	652	402	19	518	1116	1271	1883	1e-26	128.3
768_t	tmn:UCRPA7_7109	K03305	proton-dependent oligopeptide transporter, POT family | (RefSeq) putative mfs peptide protein (A)	76.6	504	84	1	21	524	13	482	3.5e-219	766.5
769_t	pih:UB51_09555	K01066	acetyl esterase [EC:3.1.1.-] | (GenBank) lipase (A)	36.9	293	161	6	49	337	18	290	1.5e-43	182.6
770_t	cdu:CD36_50460	K00273	D-amino-acid oxidase [EC:1.4.3.3] | (RefSeq) D-amino acid oxidase, putative (A)	43.3	337	174	7	7	330	5	337	2.6e-69	268.1
776_t	fpu:FPSE_06597	K26400	3-dehydroshikimate dehydratase [EC:4.2.1.118] | (RefSeq) hypothetical protein (A)	33.7	315	185	13	38	339	32	335	2.3e-38	165.2
777_t	afm:AFUA_8G00560	K22740	pseurotin biosynthesis cytochrome P450 monooxygenase | (RefSeq) cytochrome P450 oxidoreductase (A)	26.6	458	319	6	56	502	58	509	1.8e-45	189.5
778_t	slg:SLGD_00212			32.5	461	273	13	9	461	4	434	6.4e-45	187.6
779_t	mau:Micau_3813			59.3	248	99	1	56	301	169	416	1.5e-89	335.5
782_t	fpu:FPSE_08102	K01930	folylpolyglutamate synthase [EC:6.3.2.17] | (RefSeq) hypothetical protein (A)	46.3	54	28	1	136	189	1001	1053	0.00049	50.4
784_t	axy:AXYL_02141			48	442	227	2	13	454	5	443	3e-118	431
787_t	fgr:FGSG_10531	K03317	concentrative nucleoside transporter, CNT family | (RefSeq) hypothetical protein (A)	75.5	660	115	5	8	642	6	643	1.4e-265	921
788_t	fpu:FPSE_03416	K19525	vacuolar protein sorting-associated protein 13A/C | (RefSeq) hypothetical protein (A)	91.9	3214	250	8	1	3204	1	3213	0	5525.3
789_t	psv:PVLB_18610			27.2	162	91	3	121	282	10	144	3.6e-08	65.5
790_t	fpu:FPSE_03414	K24394	protein STU2 | (RefSeq) hypothetical protein (A)	80.2	882	165	6	1	878	1	876	0	1153.7
791_t	fgr:FGSG_10526	K13103	tuftelin-interacting protein 11 | (RefSeq) hypothetical protein (A)	84.5	789	120	2	1	788	1	788	0	1115.9
792_t	afv:AFLA_027810			53.1	397	175	6	4	392	8	401	1.1e-103	382.5
793_t	fgr:FGSG_10524	K15458	SIT4-associating protein SAP185/190 | (RefSeq) hypothetical protein (A)	84.2	1019	146	9	1	1011	1	1012	0	1326.2
794_t	fgr:FGSG_10524	K15458	SIT4-associating protein SAP185/190 | (RefSeq) hypothetical protein (A)	79.3	92	11	3	112	197	1138	1227	2.4e-27	127.9
795_t	bbe:BBR47_28940			22.4	1820	1178	60	250	1955	4700	6398	3e-74	287.3
797_t	afm:AFUA_3G02580			31.5	343	202	13	15	339	3	330	4.4e-29	134.4
799_t	fgr:FGSG_10516	K14819	dual specificity phosphatase 12 [EC:3.1.3.16 3.1.3.48] | (RefSeq) hypothetical protein (A)	86.7	390	45	3	681	1068	1	385	2.2e-196	691.8
801_t	ani:AN4420.2	K17361	acyl-coenzyme A thioesterase 9 [EC:3.1.2.-] | (RefSeq) hypothetical protein (A)	69.2	39	10	1	28	64	455	493	3.4e-07	60.8
804_t	fgr:FGSG_10511	K11236	cell division control protein 24 | (RefSeq) hypothetical protein (A)	86.7	984	121	8	1	977	30	1010	0	1660.2
806_t	scm:SCHCODRAFT_46333			27.9	201	124	7	239	437	32	213	2.7e-10	73.9
807_t	mgr:MGG_09715			53.4	348	151	4	1	344	1	341	3.2e-104	384
809_t	pan:PODANSg1509	K17866	diphthamide biosynthesis protein 2 | (RefSeq) hypothetical protein (A)	36.3	427	253	6	21	442	87	499	6.1e-63	247.3
812_t	fpu:FPSE_03387	K03362	F-box and WD-40 domain protein 1/11 | (RefSeq) hypothetical protein (A)	85.7	949	130	5	11	954	1	948	0	1458
813_t	fgr:FGSG_10503	K12198	charged multivesicular body protein 5 | (RefSeq) hypothetical protein (A)	88.2	212	25	0	1	212	1	212	1.1e-67	261.9
818_t	fpu:FPSE_01838	K01755	argininosuccinate lyase [EC:4.3.2.1] | (RefSeq) hypothetical protein (A)	91.4	174	15	0	4	177	283	456	5.6e-84	315.8
820_t	mex:Mext_0984			41.3	254	133	3	18	271	5	242	2e-49	201.8
829_t	sdv:BN159_4854			26.4	360	228	12	47	400	447	775	9.6e-19	100.5
830_t	afm:AFUA_7G06290			29.3	368	202	11	1	358	1	320	2e-30	139
831_t	ppq:PPSQR21_010460	K02100	MFS transporter, SP family, arabinose:H+ symporter | (GenBank) sugar transporter (A)	29.4	487	278	17	36	512	33	463	1.8e-35	156.4
832_t	fpu:FPSE_09775	K08073	bifunctional polynucleotide phosphatase/kinase [EC:3.1.3.32 2.7.1.78] | (RefSeq) hypothetical protein (A)	83.5	462	73	2	1	459	1	462	3.2e-232	809.7
833_t	fpu:FPSE_09774	K15136	mediator of RNA polymerase II transcription subunit 18, fungi type | (RefSeq) hypothetical protein (A)	84.6	280	42	1	1	279	1	280	1e-140	505
834_t	bdl:AK34_5680			44.9	216	106	5	12	222	37	244	1e-42	179.1
836_t	csg:Cylst_6577			39	187	100	3	59	244	37	210	2.2e-26	127.9
838_t	eta:ETA_28270	K08137	MFS transporter, SP family, galactose:H+ symporter | (GenBank) galP; Galactose-proton symport (Galactose transporter) (A)	29.7	462	308	6	119	579	4	449	1.1e-52	213.8
841_t	pte:PTT_16936	K08141	MFS transporter, SP family, general alpha glucoside:H+ symporter | (GenBank) hypothetical protein (A)	29.7	512	333	11	16	513	11	509	7.2e-47	194.1
842_t	nhe:NECHADRAFT_71326	K05989	alpha-L-rhamnosidase [EC:3.2.1.40] | (RefSeq) hypothetical protein (A)	59.5	888	342	12	1	875	1	883	0	1106.7
843_t	nhe:NECHADRAFT_65858	K10866	DNA repair protein RAD50 [EC:3.6.-.-] | (RefSeq) hypothetical protein (A)	29.9	468	316	3	17	477	1378	1840	3.3e-56	225.3
845_t	afm:AFUA_8G01560			87.2	327	42	0	1	327	1	327	2.8e-166	590.1
846_t	aor:AOR_1_2094			59.3	339	122	2	5	342	1	324	6.9e-115	419.5
847_t	afm:AFUA_2G08260			45.4	403	204	7	6	396	5	403	2.4e-98	364.8
848_t	fpu:FPSE_10672	K07824	benzoate 4-monooxygenase [EC:1.14.14.92] | (RefSeq) hypothetical protein (A)	91.6	513	42	1	1	513	1	512	1.6e-280	970.3
851_t	cthr:CTHT_0013620			44.1	229	95	6	6	201	1394	1622	4.5e-40	170.2
852_t	fpu:FPSE_10675	K01673	carbonic anhydrase [EC:4.2.1.1] | (RefSeq) hypothetical protein (A)	82.4	210	19	1	3	194	5	214	1.5e-90	337.8
854_t	eae:EAE_20375			30.1	249	131	9	51	282	29	251	2.1e-19	102.1
855_t	rpy:Y013_06170			47.6	103	48	3	10	111	140	237	4.9e-17	92.8
857_t	pno:SNOG_10260	K15505	DNA repair protein RAD5 [EC:5.6.2.-] | (RefSeq) hypothetical protein (A)	25.4	716	389	20	384	994	396	1071	5.1e-41	175.6
860_t	tml:GSTUM_00010800001	K19791	iron transport multicopper oxidase | (RefSeq) hypothetical protein (A)	34.4	1169	651	37	5	1119	17	1123	1.6e-152	546.2
862_t	mbe:MBM_02253	K19791	iron transport multicopper oxidase | (RefSeq) WSC domain-containing protein (A)	51.4	70	30	2	1	67	985	1053	9.3e-11	72.8
863_t	fgr:FGSG_10434	K00799	glutathione S-transferase [EC:2.5.1.18] | (RefSeq) hypothetical protein (A)	71.8	220	62	0	1	220	1	220	6.3e-93	345.9
865_t	srd:SD10_11945			28.8	243	155	7	7	239	5	239	5.1e-13	80.9
866_t	afm:AFUA_3G15030			42	345	178	5	115	457	54	378	3.7e-71	274.6
868_t	riv:Riv7116_1807			34.9	307	180	8	17	318	3	294	6.1e-41	173.7
869_t	kfl:Kfla_2504			28.2	227	150	5	36	259	37	253	3.2e-14	85.5
870_t	pses:PSCI_2673	K03896	acetyl CoA:N6-hydroxylysine acetyl transferase [EC:2.3.1.102] | (GenBank) putative uncharacterized protein (A)	38	229	108	6	305	526	133	334	3.1e-37	162.2
871_t	uma:UMAG_01450	K06125	4-hydroxybenzoate polyprenyltransferase [EC:2.5.1.39] K20858 calcium uniporter protein, mitochondrial | (RefSeq) hypothetical protein (A)	36.2	334	182	6	150	454	163	494	5.9e-48	197.6
872_t	fgr:FGSG_10424	K01597	diphosphomevalonate decarboxylase [EC:4.1.1.33] | (RefSeq) diphosphomevalonate decarboxylase (A)	92.1	381	30	0	1	381	1	381	2.9e-194	683.3
874_t	nhe:NECHADRAFT_49910	K01764	cytochrome c heme-lyase [EC:4.4.1.17] | (RefSeq) hypothetical protein (A)	87.2	266	23	4	3	264	4	262	4.8e-132	476.1
877_t	bmx:BMS_1123	K09471	gamma-glutamylputrescine oxidase [EC:1.4.3.-] | (GenBank) putative oxidoreductase (A)	27.4	412	258	14	14	422	4	377	1.4e-25	123.2
881_t	val:VDBG_07576	K17069	O-acetylhomoserine/O-acetylserine sulfhydrylase [EC:2.5.1.49 2.5.1.47] | (RefSeq) O-acetylhomoserine (thiol)-lyase (A)	72.8	92	25	0	2	93	153	244	3e-31	140.2
884_t	adl:AURDEDRAFT_111288	K00641	homoserine O-acetyltransferase/O-succinyltransferase [EC:2.3.1.31 2.3.1.46] | (GenBank) homoserine O-acetyltransferase (A)	41.6	329	159	5	27	324	37	363	3e-62	244.6
886_t	bbw:BDW_10370			28.4	426	221	13	154	500	367	787	8.2e-30	137.5
888_t	fpu:FPSE_07432	K12389	battenin | (RefSeq) hypothetical protein (A)	91.2	456	39	1	1	456	1	455	1.5e-234	817.4
890_t	ang:ANI_1_1124164	K08158	MFS transporter, DHA1 family, multidrug resistance protein | (RefSeq) An18g01720; caffeine resistance protein 5 (A)	33.1	477	300	9	27	488	93	565	1.4e-68	266.2
891_t	fpu:FPSE_07426	K01507	inorganic pyrophosphatase [EC:3.6.1.1] | (RefSeq) hypothetical protein (A)	92.7	329	24	0	1	329	1	329	4e-184	649.4
894_t	fpu:FPSE_07423	K01181	endo-1,4-beta-xylanase [EC:3.2.1.8] | (RefSeq) hypothetical protein (A)	68.4	582	131	7	1	549	1	562	1.1e-218	765
896_t	fpu:FPSE_07422	K00953	FAD synthetase [EC:2.7.7.2] | (RefSeq) hypothetical protein (A)	90	260	25	1	1	259	1	260	6.4e-137	492.3
901_t	fpu:FPSE_07417	K14640	solute carrier family 20 (sodium-dependent phosphate transporter) | (RefSeq) hypothetical protein (A)	91.1	574	51	0	1	574	1	574	9.6e-311	1070.8
905_t	rsi:Runsl_4839			36.6	284	153	7	109	384	31	295	2.2e-45	188.7
907_t	llu:AKJ09_02167			43.7	135	54	6	3	136	2	115	2.9e-19	100.5
908_t	pfj:MYCFIDRAFT_210254	K19791	iron transport multicopper oxidase | (RefSeq) hypothetical protein (A)	26.6	579	283	25	30	578	20	486	6.8e-33	147.9
909_t	nhe:NECHADRAFT_50082	K03293	amino acid transporter, AAT family | (RefSeq) hypothetical protein (A)	87	514	61	1	15	522	14	527	1.7e-253	880.6
910_t	msd:MYSTI_01555	K00472	prolyl 4-hydroxylase [EC:1.14.11.2] | (GenBank) 2OG-Fe(II) Oxygenase (A)	31.4	210	105	7	77	286	34	204	1.5e-17	95.9
911_t	fgr:FGSG_10391	K12813	pre-mRNA-splicing factor ATP-dependent RNA helicase DHX16 [EC:3.6.4.13] | (RefSeq) hypothetical protein (A)	92.3	793	61	0	84	876	218	1010	0	1446.4
912_t	fgr:FGSG_10390	K14002	DnaJ-related protein SCJ1 | (RefSeq) hypothetical protein (A)	88.2	414	49	0	1	414	1	414	4.9e-216	755.7
915_t	fgr:FGSG_10387	K08257	mannan endo-1,6-alpha-mannosidase [EC:3.2.1.101] | (RefSeq) hypothetical protein (A)	90	461	45	1	1	460	1	461	1.2e-255	887.5
917_t	fgr:FGSG_10385	K16575	centractin | (RefSeq) alpha-centractin (A)	98.2	380	7	0	1	380	1	380	3e-220	769.6
918_t	pgr:PGTG_08863			28.7	655	303	19	18	523	90	729	1.4e-50	206.8
924_t	afm:AFUA_4G06750			52.7	1344	500	29	95	1365	62	1342	0	1179.1
926_t	nhe:NECHADRAFT_40672	K20457	dihydrofolate synthase [EC:6.3.2.12] | (RefSeq) hypothetical protein (A)	62.2	690	246	5	1	678	1	687	4.5e-243	846.3
927_t	pan:PODANSg8090	K20457	dihydrofolate synthase [EC:6.3.2.12] | (RefSeq) hypothetical protein (A)	49.6	256	109	8	3	250	410	653	1.1e-61	242.3
928_t	ani:AN3443.2	K01115	phospholipase D1/2 [EC:3.1.4.4] | (RefSeq) hypothetical protein (A)	40.5	336	170	6	16	322	19	353	7.4e-61	240
930_t	wic:J056_003735			28	371	256	4	77	447	28	387	5.8e-33	147.9
931_t	fgr:FGSG_10374	K04712	sphingolipid 4-desaturase/C4-monooxygenase [EC:1.14.19.17 1.14.18.5] | (RefSeq) dihydroceramide delta(4)-desaturase (A)	91.6	369	30	1	6	374	2	369	1.7e-199	700.7
935_t	nhe:NECHADRAFT_80688	K02942	large subunit ribosomal protein LP1 | (RefSeq) 60S acidic ribosomal protein P1 (A)	98.2	109	2	0	1	109	1	109	1.5e-26	124.4
937_t	fpu:FPSE_01202	K09780	uncharacterized protein | (RefSeq) hypothetical protein (A)	86.3	117	16	0	1	117	1	117	2.2e-52	210.3
940_t	glp:Glo7428_4375			46.4	494	248	7	18	507	23	503	3e-114	417.9
943_t	jag:GJA_2252			57	165	69	2	2	166	3	165	1.4e-49	201.4
944_t	kra:Krad_3642			29.6	409	250	9	47	450	13	388	6.5e-35	154.5
948_t	pfp:PFL1_02837	K22470	eukaryotic sulfide quinone oxidoreductase [EC:1.8.5.8] | (RefSeq) hypothetical protein (A)	30.7	150	89	2	52	197	420	558	5.8e-08	63.5
950_t	pgr:PGTG_05787			28.7	216	143	2	794	1009	1393	1597	7e-16	92.4
951_t	fpu:FPSE_01217	K05864	peptidyl-prolyl isomerase D [EC:5.2.1.8] | (RefSeq) hypothetical protein (A)	92.7	371	27	0	1	371	1	371	2.1e-197	693.7
952_t	fpu:FPSE_01218	K07560	D-aminoacyl-tRNA deacylase [EC:3.1.1.96] | (RefSeq) hypothetical protein (A)	92.8	153	5	1	1	147	1	153	1.2e-71	274.6
953_t	fpu:FPSE_01219	K12580	CCR4-NOT transcription complex subunit 3 | (RefSeq) hypothetical protein (A)	93.9	625	37	1	1	624	1	625	3.2e-267	926.4
957_t	fgr:FGSG_10347	K00031	isocitrate dehydrogenase [EC:1.1.1.42] | (RefSeq) hypothetical protein (A)	94.4	463	25	1	1	462	1	463	5.2e-251	872.1
959_t	tre:TRIREDRAFT_82519	K12479	vacuolar protein sorting-associated protein 45 | (RefSeq) hypothetical protein (A)	25.4	378	241	12	56	430	27	366	1.6e-17	97.1
961_t	ela:UCREL1_7938	K05287	GPI ethanolamine phosphate transferase 2/3 subunit F | (GenBank) putative recombination hotspot-binding protein (A)	51.7	242	93	4	2	238	4	226	6.2e-57	226.5
962_t	mkm:Mkms_1069			30.4	319	202	7	4	320	5	305	2.8e-20	105.1
964_t	mtm:MYCTH_80104	K01198	xylan 1,4-beta-xylosidase [EC:3.2.1.37] | (RefSeq) glycoside hydrolase family 43 protein (A)	71	531	149	4	1	529	1	528	2.7e-235	820.1
965_t	afv:AFLA_005130			52.9	170	77	2	1	169	1	168	2.7e-41	175.6
968_t	cmt:CCM_01693	K00059	3-oxoacyl-[acyl-carrier protein] reductase [EC:1.1.1.100] | (RefSeq) Short-chain dehydrogenase/reductase SDR (A)	68.7	278	86	1	2	278	3	280	8.4e-103	379
969_t	afv:AFLA_020970			32.3	446	295	3	25	463	624	1069	4.2e-73	281.2
970_t	fpu:FPSE_09024	K01053	gluconolactonase [EC:3.1.1.17] | (RefSeq) hypothetical protein (A)	75	328	82	0	1	328	1	328	2.7e-153	547
977_t	fgr:FGSG_10327	K00698	chitin synthase [EC:2.4.1.16] | (RefSeq) chitin synthase 3 (A)	91.2	905	71	4	1	903	1	898	0	1615.1
978_t	pco:PHACADRAFT_255288	K17535	serine/threonine-protein kinase TNNI3K [EC:2.7.11.1] | (RefSeq) hypothetical protein (A)	25.9	197	121	5	63	245	151	336	1.4e-09	69.3
980_t	fgi:OP10G_0632			27.8	317	197	9	1	305	1	297	8.1e-20	103.6
983_t	pin:Ping_2803			37.4	195	104	5	27	220	26	203	1.1e-26	125.9
985_t	fgr:FGSG_10320	K01265	methionyl aminopeptidase [EC:3.4.11.18] | (RefSeq) methionine aminopeptidase 2 (A)	96.1	441	17	0	1	441	1	441	2.1e-217	760.4
988_t	fgr:FGSG_10315	K10427	dynactin 5 | (RefSeq) hypothetical protein (A)	87.8	196	24	0	1	196	1	196	3.6e-92	343.2
990_t	fpu:FPSE_12358	K03448	MFS transporter, ACS family, pantothenate transporter | (RefSeq) hypothetical protein (A)	92.8	471	34	0	1	471	1	471	6.2e-263	911.8
991_t	fpu:FPSE_12357	K01426	amidase [EC:3.5.1.4] | (RefSeq) hypothetical protein (A)	82	560	86	1	1	545	1	560	1.7e-269	933.7
992_t	fgr:FGSG_10313	K04464	mitogen-activated protein kinase 7 [EC:2.7.11.24] | (RefSeq) mitogen-activated protein kinase spm1 (A)	97.1	418	10	2	1	418	1	416	1.1e-239	834.3
993_t	fgr:FGSG_10312	K14394	low molecular weight phosphotyrosine protein phosphatase [EC:3.1.3.2 3.1.3.48] | (RefSeq) low molecular weight phosphotyrosine protein phosphatase (A)	93.2	162	11	0	1	162	1	162	9.3e-86	321.6
997_t	uma:UMAG_03695	K14570	RNA exonuclease [EC:3.1.-.-] | (RefSeq) hypothetical protein (A)	31.7	366	190	13	271	620	286	607	1e-34	154.1
998_t	fgr:FGSG_10306	K17080	prohibitin 1 | (RefSeq) hypothetical protein (A)	96.8	280	9	0	1	280	1	280	1.4e-142	511.1
999_t	fpu:FPSE_12370	K00418	ubiquinol-cytochrome c reductase subunit 8 | (RefSeq) hypothetical protein (A)	94.2	104	6	0	1	104	1	104	3.2e-55	219.5
1000_t	fgr:FGSG_10304	K11129	H/ACA ribonucleoprotein complex subunit 2 | (RefSeq) hypothetical protein (A)	85.6	202	27	1	40	241	40	239	7.4e-63	246.1
1002_t	fgr:FGSG_10302	K17617	CTD nuclear envelope phosphatase 1 [EC:3.1.3.16] | (RefSeq) hypothetical protein (A)	90.5	497	36	7	1	493	1	490	1.2e-232	811.2
1004_t	fgr:FGSG_10301	K03754	translation initiation factor eIF-2B subunit beta | (RefSeq) hypothetical protein (A)	86.8	455	54	1	1	455	1	449	2.1e-204	717.2
1005_t	nhe:NECHADRAFT_100637			60.3	741	236	12	29	735	13	729	1.3e-94	353.2
1006_t	fpu:FPSE_12376	K20791	N-alpha-acetyltransferase 10/11 [EC:2.3.1.255] | (RefSeq) hypothetical protein (A)	94.7	228	11	1	1	227	1	228	8.1e-96	355.5
1007_t	ure:UREG_05797	K08876	SCY1-like protein 1 | (RefSeq) hypothetical protein (A)	47.8	293	131	5	4	274	774	1066	4e-60	237.3
1008_t	smp:SMAC_05548	K12813	pre-mRNA-splicing factor ATP-dependent RNA helicase DHX16 [EC:3.6.4.13] | (RefSeq) uncharacterized protein (A)	48.5	202	47	3	5	149	934	1135	2.8e-15	87.4
1010_t	fpu:FPSE_12380	K03564	thioredoxin-dependent peroxiredoxin [EC:1.11.1.24] | (RefSeq) hypothetical protein (A)	92.8	153	11	0	79	231	89	241	7.3e-76	289.3
1011_t	fpu:FPSE_12381	K15115	solute carrier family 25 (mitochondrial folate transporter), member 32 | (RefSeq) hypothetical protein (A)	92	413	27	2	1	407	1	413	1.9e-220	770.4
1012_t	fgr:FGSG_10293	K00417	ubiquinol-cytochrome c reductase subunit 7 | (RefSeq) hypothetical protein (A)	91.9	123	10	0	1	123	1	123	2.8e-58	229.9
1013_t	fpu:FPSE_12383	K11841	ubiquitin carboxyl-terminal hydrolase 10 [EC:3.4.19.12] | (RefSeq) hypothetical protein (A)	70.8	708	193	7	228	930	250	948	1.2e-241	842
1015_t	fpu:FPSE_12385	K03575	A/G-specific adenine glycosylase [EC:3.2.2.31] | (RefSeq) hypothetical protein (A)	77	625	140	3	1	622	1	624	2.1e-271	940.3
1016_t	npa:UCRNP2_890	K01869	leucyl-tRNA synthetase [EC:6.1.1.4] | (GenBank) putative leucyl-trna synthetase protein (A)	27.5	411	227	12	176	531	1386	1780	2.1e-31	143.3
1017_t	spl:Spea_1117			23.3	343	249	7	57	394	30	363	4.1e-13	81.6
1018_t	fgr:FGSG_10286	K09250	cellular nucleic acid-binding protein | (RefSeq) hypothetical protein (A)	95.5	110	5	0	1	110	1	110	1.2e-14	85.5
1019_t	afm:AFUA_6G10880			66.8	509	168	1	7	514	4	512	2e-203	714.1
1020_t	afm:AFUA_3G12150			45.8	450	220	10	98	530	34	476	2.2e-107	395.2
1021_t	fpu:FPSE_03587	K17906	autophagy-related protein 2 | (RefSeq) hypothetical protein (A)	79.6	2229	420	11	1	2210	1	2214	0	3321.2
1022_t	ebi:EbC_27260			39.6	280	142	7	15	290	2	258	9.5e-50	203
1024_t	fgr:FGSG_10280	K14298	mRNA export factor | (RefSeq) Poly(A)+ RNA export protein (A)	91.6	358	28	1	1	358	1	356	2.9e-196	689.9
1026_t	mbe:MBM_04586	K18339	2-keto-3-deoxy-L-rhamnonate aldolase [EC:4.1.2.53] | (RefSeq) dihydrodipicolinate synthetase family protein (A)	70	327	98	0	1	327	1	327	2.6e-135	487.3
1027_t	fgr:FGSG_10211	K00872	homoserine kinase [EC:2.7.1.39] | (RefSeq) homoserine kinase (A)	96.6	356	12	0	1	356	1	356	4.1e-203	712.6
1031_t	ani:AN0675.2	K15303	aflatoxin B1 aldehyde reductase | (RefSeq) hypothetical protein (A)	41.5	142	54	6	83	218	399	517	9.4e-13	80.9
1032_t	fpu:FPSE_03657	K15303	aflatoxin B1 aldehyde reductase | (RefSeq) hypothetical protein (A)	88.1	353	42	0	1	353	1	353	4.1e-187	659.4
1033_t	mbe:MBM_08871			32.1	783	485	16	1	759	742	1501	7.4e-104	384
1034_t	fpu:FPSE_03655	K02963	small subunit ribosomal protein S18 | (RefSeq) hypothetical protein (A)	80.7	212	41	0	1	212	1	212	1.6e-90	337.8
1035_t	fgr:FGSG_10219	K14560	U3 small nucleolar ribonucleoprotein protein IMP3 | (RefSeq) U3 small nucleolar ribonucleoprotein IMP3 (A)	98.4	183	3	0	1	183	1	183	1.9e-95	354
1037_t	vda:VDAG_10309	K10841	DNA excision repair protein ERCC-6 | (RefSeq) DNA repair and recombination protein RAD26 (A)	29.9	720	382	17	128	806	305	942	2.6e-77	296.2
1038_t	fpu:FPSE_03650	K05287	GPI ethanolamine phosphate transferase 2/3 subunit F | (RefSeq) hypothetical protein (A)	90.4	250	23	1	1	249	1	250	1.2e-124	451.4
1039_t	nhe:NECHADRAFT_41227	K08337	ubiquitin-like modifier-activating enzyme ATG7 | (RefSeq) hypothetical protein (A)	88.5	695	79	1	2	695	3	697	0	1275
1040_t	fgr:FGSG_10227	K01493	dCMP deaminase [EC:3.5.4.12] | (RefSeq) hypothetical protein (A)	90.5	388	35	1	1	386	1	388	4.6e-200	702.6
1042_t	fgr:FGSG_10228	K03114	mitosis inhibitor protein kinase SWE1 [EC:2.7.11.1] | (RefSeq) hypothetical protein (A)	78.3	1049	178	4	152	1150	1	1049	0	1568.1
1043_t	sti:Sthe_0170			28.9	388	237	13	40	417	9	367	1.4e-25	123.2
1044_t	afm:AFUA_1G13110	K01904	4-coumarate--CoA ligase [EC:6.2.1.12] | (RefSeq) 4-coumarate-CoA ligase (A)	48.2	579	276	12	1	568	1	566	3.5e-140	504.2
1045_t	fgr:FGSG_10231	K03943	NADH dehydrogenase (ubiquinone) flavoprotein 2 [EC:7.1.1.2] | (RefSeq) NADH dehydrogenase flavoprotein 2 (A)	92.7	260	19	0	1	260	1	260	2.3e-134	483.8
1046_t	cthr:CTHT_0069060	K00601	phosphoribosylglycinamide formyltransferase [EC:2.1.2.2] | (RefSeq) phosphoribosylglycinamide formyltransferase-like protein (A)	56.1	41	17	1	321	361	8	47	4.4e-05	55.5
1051_t	fgr:FGSG_10237	K18637	axial budding pattern protein 2 | (RefSeq) hypothetical protein (A)	74.2	904	227	4	4	903	3	904	0	1149
1052_t	fgr:FGSG_10239	K14803	protein phosphatase PTC2/3 [EC:3.1.3.16] | (RefSeq) hypothetical protein (A)	96.1	408	14	1	70	477	17	422	6.8e-228	795.4
1056_t	nhe:NECHADRAFT_41615	K12855	pre-mRNA-processing factor 6 | (RefSeq) hypothetical protein (A)	95.5	929	40	1	1	929	1	927	1.6e-262	911.4
1059_t	fgr:FGSG_10245	K02908	large subunit ribosomal protein L30e | (RefSeq) hypothetical protein (A)	100	110	0	0	1	110	1	110	1.4e-53	214.2
1060_t	fgr:FGSG_10246	K02866	large subunit ribosomal protein L10e | (RefSeq) 60S ribosomal protein L10-B (A)	100	221	0	0	1	221	1	221	3.3e-126	456.4
1063_t	fpu:FPSE_03623	K00797	spermidine synthase [EC:2.5.1.16] | (RefSeq) hypothetical protein (A)	95.9	294	12	0	1	294	1	294	2.1e-168	597
1064_t	cgr:CAGL0G01210g	K13566	omega-amidase [EC:3.5.1.3] | (RefSeq) uncharacterized protein (A)	55.7	289	118	5	8	292	4	286	2.8e-80	304.3
1066_t	fgr:FGSG_10251	K08266	target of rapamycin complex subunit LST8 | (RefSeq) WD repeat protein pop3 (A)	98.7	317	4	0	1	317	1	317	1.6e-190	670.6
1069_t	fgr:FGSG_10255	K02730	20S proteasome subunit alpha 1 [EC:3.4.25.1] | (RefSeq) proteasome component C7-alpha (A)	99.2	253	2	0	1	253	1	253	4.6e-140	502.7
1071_t	apb:SAR116_1546	K00477	phytanoyl-CoA hydroxylase [EC:1.14.11.18] | (GenBank) Protein involved in biosynthesis of mitomycin antibiotics/polyketide fumonisin (A)	42	283	141	6	16	298	33	292	1.1e-52	212.6
1076_t	fgr:FGSG_10262	K14545	ribosomal RNA-processing protein 7 | (RefSeq) hypothetical protein (A)	89.1	313	34	0	1	313	35	347	1.3e-149	534.6
1078_t	fgr:FGSG_10264	K01915	glutamine synthetase [EC:6.3.1.2] | (RefSeq) glutamine synthetase (A)	91.4	373	12	1	1	373	1	353	7.1e-206	721.8
1079_t	cthr:CTHT_0051200	K12761	carbon catabolite-derepressing protein kinase [EC:2.7.11.1] | (RefSeq) hypothetical protein (A)	62.8	371	128	4	1	365	1	367	7.9e-120	436
1081_t	fpu:FPSE_03604	K00288	methylenetetrahydrofolate dehydrogenase (NADP+) / methenyltetrahydrofolate cyclohydrolase / formyltetrahydrofolate synthetase [EC:1.5.1.5 3.5.4.9 6.3.4.3] | (RefSeq) hypothetical protein (A)	94.5	939	52	0	1	939	1	939	0	1768.4
1082_t	fgr:FGSG_10268	K03246	translation initiation factor 3 subunit I | (RefSeq) eukaryotic translation initiation factor 3 39 kDa subunit (A)	97.6	337	8	0	1	337	1	337	3.6e-193	679.5
1083_t	nhe:NECHADRAFT_40723	K11654	SWI/SNF-related matrix-associated actin-dependent regulator of chromatin subfamily A member 5 [EC:5.6.2.-] | (RefSeq) CHR2116; SWI/SNF family of DNA-dependent ATPase (A)	96.7	1071	35	0	1	1071	1	1071	0	2064.7
1085_t	maj:MAA_00028	K14396	polyadenylate-binding protein 2 | (RefSeq) RNA recognition motif domain protein (A)	79.8	183	22	2	1	180	1	171	3.1e-62	243.8
1086_t	fgr:FGSG_10272	K10591	E3 ubiquitin-protein ligase NEDD4 [EC:2.3.2.26] | (RefSeq) E3 ubiquitin-protein ligase pub1 (A)	98.4	810	13	0	1	810	1	810	0	1612
1087_t	fpu:FPSE_03598	K14411	RNA-binding protein Musashi | (RefSeq) hypothetical protein (A)	90.3	546	48	3	1	541	1	546	1e-141	509.2
1090_t	fgr:FGSG_10276	K03940	NADH dehydrogenase (ubiquinone) Fe-S protein 7 [EC:7.1.1.2] | (RefSeq) NADH dehydrogenase iron-sulfur protein 7 (A)	93.9	212	13	0	1	212	11	222	1.2e-112	411.4
1094_t	fgr:FGSG_10205	K19572	adenosine deaminase CECR1 [EC:3.5.4.4] | (RefSeq) hypothetical protein (A)	88.8	570	64	0	1	570	1	570	0	1094
1096_t	afm:AFUA_5G09980			37.3	609	336	15	6	601	13	588	4.3e-94	351.3
1098_t	fpu:FPSE_03670	K01469	5-oxoprolinase (ATP-hydrolysing) [EC:3.5.2.9] | (RefSeq) hypothetical protein (A)	95.3	1360	63	1	1	1359	1	1360	0	2604.3
1099_t	fpu:FPSE_03672	K10773	endonuclease III [EC:4.2.99.18] | (RefSeq) hypothetical protein (A)	86.1	396	52	1	1	393	1	396	2.9e-197	693.3
1100_t	fpu:FPSE_03673	K00121	S-(hydroxymethyl)glutathione dehydrogenase / alcohol dehydrogenase [EC:1.1.1.284 1.1.1.1] | (RefSeq) hypothetical protein (A)	95.6	384	16	1	1	383	1	384	3.7e-210	736.1
1101_t	maw:MAC_00341			66.7	1106	340	12	1	1089	1	1095	0	1441
1102_t	fpu:FPSE_03675	K17450	homoaconitase [EC:4.2.1.-] | (RefSeq) hypothetical protein (A)	95.6	811	34	1	1	809	1	811	0	1549.3
1104_t	fpu:FPSE_03677	K08876	SCY1-like protein 1 | (RefSeq) hypothetical protein (A)	90	767	75	1	1	765	1	767	8.5e-307	1058.1
1106_t	hch:HCH_00706			36.9	423	229	13	54	471	51	440	1.8e-63	249.2
1107_t	nde:NIDE2544	K23010	metalloendopeptidase OMA1, mitochondrial [EC:3.4.24.-] | (GenBank) putative Peptidase M48, Ste24p (A)	39.1	258	124	6	99	341	56	295	9e-36	156.8
1108_t	fpu:FPSE_03682	K09705	uncharacterized protein | (RefSeq) hypothetical protein (A)	78.5	223	48	0	1	223	1	223	3.8e-98	363.2
1109_t	ure:UREG_00738	K12584	m7GpppX diphosphatase [EC:3.6.1.59] | (RefSeq) hypothetical protein (A)	34.8	296	184	3	42	334	20	309	2.9e-47	194.9
1110_t	fgr:FGSG_10189	K10392	kinesin family member 1 | (RefSeq) hypothetical protein (A)	88.6	1797	177	4	1	1774	1	1793	0	2991.8
1113_t	fpu:FPSE_03687	K01254	leukotriene-A4 hydrolase [EC:3.3.2.6] | (RefSeq) hypothetical protein (A)	91.1	605	54	0	1	605	35	639	0	1142.9
1115_t	mbe:MBM_07985	K01469	5-oxoprolinase (ATP-hydrolysing) [EC:3.5.2.9] | (RefSeq) hydantoinase B/oxoprolinase (A)	44.3	1057	507	24	96	1083	35	1078	4.6e-213	747.3
1117_t	dra:DR_A0271	K08369	MFS transporter, putative metabolite:H+ symporter | (RefSeq) sugar transporter putative (A)	29.8	496	287	13	90	578	5	446	1.7e-41	176.4
1118_t	dae:Dtox_2005	K05516	curved DNA-binding protein | (GenBank) chaperone DnaJ domain protein (A)	40.5	74	40	2	77	149	8	78	8e-05	53.9
1119_t	ami:Amir_5543			27.2	283	161	14	26	282	166	429	3.5e-11	74.7
1121_t	fgr:FGSG_13714	K01483	ureidoglycolate lyase [EC:4.3.2.3] | (RefSeq) hypothetical protein (A)	85.8	247	35	0	1	247	1	247	3.7e-118	429.9
1122_t	pno:SNOG_03196	K06027	vesicle-fusing ATPase [EC:3.6.4.6] | (RefSeq) SNOG_03195; hypothetical protein (A)	47.5	316	149	3	9	316	11	317	2.7e-76	291.2
1123_t	cmt:CCM_01084	K02929	large subunit ribosomal protein L44e | (RefSeq) 60S ribosomal protein L44 (A)	90.1	121	10	1	27	147	164	282	6.5e-54	215.7
1124_t	fgr:FGSG_10180	K17268	coatomer subunit epsilon | (RefSeq) hypothetical protein (A)	92.5	294	22	0	1	294	1	294	2.9e-146	523.5
1125_t	fpu:FPSE_03699	K03627	putative transcription factor | (RefSeq) hypothetical protein (A)	93.4	152	10	0	1	152	1	152	1.9e-72	277.3
1126_t	dol:Dole_0349	K00574	cyclopropane-fatty-acyl-phospholipid synthase [EC:2.1.1.79] | (GenBank) Cyclopropane-fatty-acyl-phospholipid synthase (A)	27.6	322	187	13	120	439	12	289	1.4e-15	90.5
1127_t	aep:AMC99_00411			35.3	136	85	2	1	136	1	133	1.1e-18	98.6
1129_t	fgr:FGSG_10175	K15507	21S rRNA (GM2251-2'-O)-methyltransferase [EC:2.1.1.-] | (RefSeq) hypothetical protein (A)	67.1	636	179	11	1	622	1	620	3.6e-187	660.6
1130_t	dsq:DICSQDRAFT_79369	K11367	chromodomain-helicase-DNA-binding protein 1 [EC:5.6.2.-] | (RefSeq) hypothetical protein (A)	38.2	634	347	13	694	1301	305	919	9.3e-106	391.3
1132_t	fgr:FGSG_10172	K12177	COP9 signalosome complex subunit 3 | (RefSeq) hypothetical protein (A)	73.7	486	128	0	1	486	1	486	3e-204	716.8
1134_t	strc:AA958_07125			24.8	314	183	10	123	404	566	858	3.6e-15	88.6
1139_t	fgr:FGSG_06427	K14816	pre-60S factor REI1 | (RefSeq) hypothetical protein (A)	82	550	95	2	1	548	1	548	1.9e-255	887.1
1140_t	dha:DEHA2F11704g	K12232	E3 ubiquitin-protein ligase HECTD2 [EC:2.3.2.26] | (RefSeq) DEHA2F11704p (A)	31.1	395	228	12	865	1249	553	913	8.3e-41	175.3
1141_t	mbe:MBM_08137	K01426	amidase [EC:3.5.1.4] | (RefSeq) amidase (A)	46.5	331	144	9	9	318	16	334	1.3e-73	282.3
1142_t	fpu:FPSE_12333	K03978	GTP-binding protein | (RefSeq) hypothetical protein (A)	70.6	415	120	2	1	414	1	414	3.1e-162	577
1143_t	ani:AN1916.2	K00565	mRNA (guanine-N7-)-methyltransferase [EC:2.1.1.56] | (RefSeq) hypothetical protein (A)	26.6	515	260	17	7	494	9	432	5.2e-26	124.8
1146_t	fgr:FGSG_06422	K19572	adenosine deaminase CECR1 [EC:3.5.4.4] | (RefSeq) hypothetical protein (A)	79.7	632	112	4	1	617	1	631	8.8e-302	1041.2
1147_t	fpu:FPSE_12323	K06699	proteasome activator subunit 4 | (RefSeq) hypothetical protein (A)	96.1	1959	74	2	1	1957	1	1958	0	3806.1
1150_t	saci:Sinac_5789	K12132	eukaryotic-like serine/threonine-protein kinase [EC:2.7.11.1] | (GenBank) serine/threonine protein kinase (A)	37.4	115	69	1	193	304	170	284	7.1e-11	75.1
1151_t	cmt:CCM_08519	K06027	vesicle-fusing ATPase [EC:3.6.4.6] | (RefSeq) vesicular-fusion protein SEC18 (A)	40.7	81	48	0	51	131	126	206	5.9e-05	55.1
1152_t	fpu:FPSE_12322	K01424	L-asparaginase [EC:3.5.1.1] | (RefSeq) hypothetical protein (A)	77.8	445	96	1	2	446	3	444	6.8e-203	712.2
1153_t	fgr:FGSG_06415	K17795	mitochondrial import inner membrane translocase subunit TIM17 | (RefSeq) hypothetical protein (A)	99.3	152	1	0	1	152	1	152	7.4e-85	318.5
1154_t	bor:COCMIDRAFT_97784	K15361	WD repeat-containing protein 48 | (RefSeq) hypothetical protein (A)	32.6	193	116	7	1	182	1	190	4.6e-11	73.9
1158_t	ani:AN4551.2	K08502	regulator of vacuolar morphogenesis | (RefSeq) hypothetical protein (A)	24.5	486	224	15	40	486	49	430	1.1e-09	70.5
1159_t	fpu:FPSE_12314	K02433	aspartyl-tRNA(Asn)/glutamyl-tRNA(Gln) amidotransferase subunit A [EC:6.3.5.6 6.3.5.7] | (RefSeq) hypothetical protein (A)	86.1	512	62	2	1	507	2	509	5.8e-251	872.1
1160_t	nhe:NECHADRAFT_41250	K12849	pre-mRNA-splicing factor 38A | (RefSeq) hypothetical protein (A)	91	210	19	0	1	210	1	210	6.8e-107	392.5
1164_t	fpu:FPSE_12317	K18182	cytochrome c oxidase assembly protein subunit 16 | (RefSeq) hypothetical protein (A)	96.5	115	4	0	1	115	1	115	1.1e-56	224.6
1165_t	cmt:CCM_08626			59.3	204	81	1	6	207	9	212	8.1e-67	259.2
1168_t	msl:Msil_3200			36.1	280	159	7	58	328	2	270	4.9e-41	174.1
1169_t	fpu:FPSE_12304	K01974	RNA 3'-terminal phosphate cyclase (ATP) [EC:6.5.1.4] | (RefSeq) hypothetical protein (A)	82.5	406	70	1	1	405	1	406	7.5e-193	678.7
1172_t	fpu:FPSE_12300	K19356	lytic cellulose monooxygenase (C1-hydroxylating) [EC:1.14.99.54] | (RefSeq) hypothetical protein (A)	69.6	339	76	3	1	339	1	312	1.3e-105	388.7
1174_t	ngl:RG1141_CH44320			44.7	405	221	3	4	406	10	413	1.4e-98	365.5
1175_t	fpu:FPSE_05839	K18664	antiviral helicase SLH1 [EC:3.6.4.13] | (RefSeq) hypothetical protein (A)	95.6	1968	86	1	1	1968	1	1967	0	3769.5
1176_t	fgr:FGSG_06394	K08516	synaptobrevin homolog YKT6 | (RefSeq) hypothetical protein (A)	98.5	197	3	0	1	197	1	197	4e-107	392.9
1178_t	fpu:FPSE_05836	K05759	profilin | (RefSeq) hypothetical protein (A)	90.2	122	12	0	64	185	10	131	2.4e-53	214.2
1180_t	nhe:NECHADRAFT_34267	K11667	INO80 complex subunit C | (RefSeq) hypothetical protein (A)	93.1	188	12	1	1	187	1	188	5.3e-93	345.9
1181_t	fgr:FGSG_06388	K11672	actin-related protein 5 | (RefSeq) hypothetical protein (A)	92.3	749	58	0	1	749	1	749	0	1278.8
1183_t	fpu:FPSE_10347	K01724	4a-hydroxytetrahydrobiopterin dehydratase [EC:4.2.1.96] | (RefSeq) hypothetical protein (A)	87.3	150	18	1	1	149	20	169	2.3e-70	270.4
1184_t	fpu:FPSE_10346	K07750	methylsterol monooxygenase [EC:1.14.18.9] | (RefSeq) hypothetical protein (A)	94.8	305	16	0	1	305	1	305	5.3e-175	619
1185_t	fpu:FPSE_10345	K18158	nuclear control of ATPase protein 2 | (RefSeq) hypothetical protein (A)	91.7	664	54	1	6	669	149	811	0	1192.2
1186_t	fgr:FGSG_09828	K15711	SWI/SNF-related matrix-associated actin-dependent regulator of chromatin subfamily A3 [EC:5.6.2. 2.3.2.27] | (RefSeq) hypothetical protein (A)	85.9	888	114	3	4	889	3	881	0	1494.6
1190_t	rec:RHECIAT_PA0000280			60.6	353	136	2	10	361	6	356	1.7e-119	434.9
1191_t	afm:AFUA_3G13880			41	551	297	10	1	523	16	566	5e-112	410.6
1195_t	nhe:NECHADRAFT_33093	K07034	uncharacterized protein | (RefSeq) hypothetical protein (A)	80.8	208	40	0	34	241	1	208	3.7e-91	340.1
1196_t	sdv:BN159_6626			35.7	325	181	10	31	337	36	350	9.7e-45	186.4
1197_t	nhe:NECHADRAFT_33014	K00456	cysteine dioxygenase [EC:1.13.11.20] | (RefSeq) hypothetical protein (A)	83.7	221	36	0	1	221	1	221	1.1e-108	398.3
1198_t	tmn:UCRPA7_3023	K15449	tRNA wybutosine-synthesizing protein 1 [EC:4.1.3.44] | (RefSeq) putative trna wybutosine-synthesizing protein 1 protein (A)	55	260	113	2	128	383	1	260	9.8e-76	289.7
1199_t	fpu:FPSE_00823	K15449	tRNA wybutosine-synthesizing protein 1 [EC:4.1.3.44] | (RefSeq) hypothetical protein (A)	88.3	784	78	3	1	774	1	780	0	1394.8
1200_t	nhe:NECHADRAFT_34270	K17770	mitochondrial import receptor subunit TOM20 | (RefSeq) hypothetical protein (A)	93.7	174	11	0	1	174	1	174	9.7e-65	251.9
1202_t	fgr:FGSG_09815	K04382	serine/threonine-protein phosphatase 2A catalytic subunit [EC:3.1.3.16] | (RefSeq) serine/threonine-protein phosphatase PP2A catalytic subunit (A)	100	318	0	0	1	318	5	322	3.9e-194	682.9
1205_t	fgr:FGSG_09812	K00354	NADPH2 dehydrogenase [EC:1.6.99.1] | (RefSeq) hypothetical protein (A)	77.9	331	65	2	1	331	1	323	1.2e-149	535
1207_t	fgr:FGSG_09810	K12584	m7GpppX diphosphatase [EC:3.6.1.59] | (RefSeq) hypothetical protein (A)	92.7	328	24	0	1	328	1	328	1.6e-177	627.5
1209_t	afm:AFUA_2G15700			37.2	591	270	12	7	512	51	625	1.6e-94	352.4
1210_t	mph:MLP_44030			28.7	477	313	5	118	580	17	480	3.4e-46	192.2
1211_t	fpu:FPSE_00835	K12860	pre-mRNA-splicing factor CDC5/CEF1 | (RefSeq) hypothetical protein (A)	91.4	779	65	2	1	778	1	778	0	1209.5
1212_t	afv:AFLA_061480			39.8	415	230	4	131	535	269	673	5.4e-80	304.3
1213_t	fgr:FGSG_09805	K01522	bis(5'-adenosyl)-triphosphatase [EC:3.6.1.29] | (RefSeq) hypothetical protein (A)	83.6	189	31	0	1	189	1	189	9.8e-87	325.1
1214_t	vba:IMCC26134_08510			32.5	163	103	3	58	218	82	239	7.3e-15	87.8
1215_t	shs:STEHIDRAFT_59511	K02993	small subunit ribosomal protein S7e | (RefSeq) hypothetical protein (A)	34	379	182	11	47	402	16	349	6.5e-35	154.1
1217_t	fgr:FGSG_09801	K03164	DNA topoisomerase II [EC:5.6.2.2] | (RefSeq) DNA topoisomerase 2 (A)	85.8	1559	201	4	1	1558	1	1539	0	2568.1
1221_t	abv:AGABI2DRAFT69979	K08869	aarF domain-containing kinase | (RefSeq) AGABI2DRAFT_69979; hypothetical protein (A)	33	421	247	9	117	518	55	459	7.1e-46	191.8
1223_t	fpu:FPSE_00847	K14569	ribosome biogenesis protein BMS1 | (RefSeq) hypothetical protein (A)	88.1	1048	122	3	1	1047	1	1046	0	1644
1224_t	fgr:FGSG_09794	K11566	DASH complex subunit ASK1 | (RefSeq) hypothetical protein (A)	86.1	418	52	3	1	415	1	415	7.6e-193	678.7
1226_t	tmn:UCRPA7_7948	K11566	DASH complex subunit ASK1 | (RefSeq) putative dash complex subunit ask1 protein (A)	56.8	176	64	5	1	164	1	176	9.2e-44	183
1228_t	fgr:FGSG_09790	K17677	ATP-dependent helicase IRC3 [EC:5.6.2.-] | (RefSeq) hypothetical protein (A)	87.5	575	71	1	9	583	84	657	3.3e-295	1019.2
1232_t	fgr:FGSG_09786	K00327	NADPH-ferrihemoprotein reductase [EC:1.6.2.4] | (RefSeq) NADPH-cytochrome P450 reductase (A)	94.7	692	37	0	1	692	1	692	0	1362.1
1233_t	mlr:MELLADRAFT_28015	K12831	splicing factor 3B subunit 4 | (RefSeq) hypothetical protein (A)	28.8	156	91	3	241	395	1	137	8.5e-09	67.8
1234_t	fpu:FPSE_00859	K07179	RIO kinase 2 [EC:2.7.11.1] | (RefSeq) hypothetical protein (A)	88.2	408	47	1	1	408	1	407	2.5e-188	663.7
1235_t	fgr:FGSG_09783	K03028	26S proteasome regulatory subunit N1 | (RefSeq) 26S proteasome regulatory subunit rpn-1 (A)	91.6	898	75	0	1	898	1	898	0	1592.8
1238_t	fpu:FPSE_00862	K01934	5-formyltetrahydrofolate cyclo-ligase [EC:6.3.3.2] | (RefSeq) hypothetical protein (A)	87.7	253	31	0	1	253	1	253	3.2e-125	453.4
1239_t	fgr:FGSG_09780	K15436	transportin-3 | (RefSeq) hypothetical protein (A)	92.7	971	71	0	1	971	1	971	0	1812
1241_t	fgr:FGSG_09778	K07827	GTPase KRas | (RefSeq) hypothetical protein (A)	99.5	216	1	0	1	216	1	216	4.5e-120	436
1242_t	phl:KKY_1802			33.5	272	151	8	11	279	11	255	4.6e-33	147.5
1244_t	cgr:CAGL0H03091g			62.7	332	124	0	1	332	1	332	6.4e-121	439.5
1245_t	fpu:FPSE_02301	K06072	deoxyhypusine monooxygenase [EC:1.14.99.29] | (RefSeq) hypothetical protein (A)	91.8	330	27	0	1	330	1	330	4.9e-166	589.3
1246_t	fpu:FPSE_02300	K03000	DNA-directed RNA polymerase I subunit RPA12 | (RefSeq) hypothetical protein (A)	92.6	122	9	0	1	122	1	122	3.2e-62	243
1247_t	fgr:FGSG_09772	K06672	cohesin loading factor subunit SCC2 | (RefSeq) hypothetical protein (A)	82.5	1802	293	7	6	1797	5	1793	0	2863.6
1248_t	fgr:FGSG_13641	K07300	Ca2+:H+ antiporter | (RefSeq) hypothetical protein (A)	90.3	586	54	2	38	622	5	588	3.5e-274	949.5
1250_t	fpu:FPSE_02291	K14688	solute carrier family 30 (zinc transporter), member 1 | (RefSeq) hypothetical protein (A)	67.6	373	66	3	1	369	1	322	5.8e-129	468.4
1251_t	fpu:FPSE_02293	K14808	ATP-dependent RNA helicase DDX54/DBP10 [EC:3.6.4.13] | (RefSeq) hypothetical protein (A)	89.8	898	90	2	1	897	1	897	0	1553.1
1252_t	fgr:FGSG_09767	K09528	DnaJ homolog subfamily C member 8 | (RefSeq) hypothetical protein (A)	90.7	214	20	0	1	214	1	214	1e-84	318.5
1253_t	fpu:FPSE_02295	K03686	molecular chaperone DnaJ | (RefSeq) hypothetical protein (A)	87.7	505	62	0	1	505	1	505	5.4e-220	769.2
1257_t	pfj:MYCFIDRAFT_102256	K17362	acyl-coenzyme A thioesterase 13 [EC:3.1.2.-] | (RefSeq) hypothetical protein (A)	36.2	105	67	0	65	169	1	105	1.9e-15	88.2
1258_t	fgr:FGSG_09756	K13345	peroxin-12 | (RefSeq) hypothetical protein (A)	95.5	425	19	0	1	425	1	425	2.3e-229	800
1259_t	pte:PTT_16159	K00767	nicotinate-nucleotide pyrophosphorylase (carboxylating) [EC:2.4.2.19] | (GenBank) hypothetical protein (A)	38.6	345	164	10	3	304	332	671	7.4e-57	228
1260_t	ure:UREG_04858	K15053	charged multivesicular body protein 7 | (RefSeq) hypothetical protein (A)	42.7	220	109	6	57	261	60	277	4.9e-38	164.1
1263_t	tsa:AciPR4_1264			40.3	370	160	9	33	396	46	360	1.8e-61	242.3
1266_t	nhe:NECHADRAFT_76443	K03013	DNA-directed RNA polymerases I, II, and III subunit RPABC1 | (RefSeq) hypothetical protein (A)	91.1	236	19	1	1	236	1	234	3.2e-119	433.3
1269_t	fgr:FGSG_09745	K03979	GTPase [EC:3.6.5.-] | (RefSeq) hypothetical protein (A)	90.3	568	54	1	1	568	8	574	1.1e-269	934.5
1270_t	fpu:FPSE_02277	K15334	multisite-specific tRNA:(cytosine-C5)-methyltransferase [EC:2.1.1.202] | (RefSeq) hypothetical protein (A)	85.7	861	94	5	1	850	1	843	0	1427.5
1273_t	fpu:FPSE_02272	K14806	ATP-dependent RNA helicase DDX31/DBP7 [EC:3.6.4.13] | (RefSeq) hypothetical protein (A)	91.8	744	56	2	1	739	1	744	0	1310.4
1275_t	fgr:FGSG_09764	K00938	phosphomevalonate kinase [EC:2.7.4.2] | (RefSeq) hypothetical protein (A)	90.8	444	40	1	1	444	1	443	7.1e-229	798.5
1277_t	opr:Ocepr_1974			48.5	456	232	3	9	463	7	460	5.3e-118	430.3
1278_t	fpu:FPSE_01042	K14785	ESF2/ABP1 family protein | (RefSeq) hypothetical protein (A)	87.7	324	38	1	1	322	1	324	4.1e-117	426.8
1279_t	fgr:FGSG_09760	K07562	60S ribosomal export protein NMD3 | (RefSeq) nonsense-mediated mRNA decay protein 3 (A)	91.5	517	44	0	1	517	1	517	1.6e-277	960.3
1281_t	fgr:FGSG_09739	K14454	aspartate aminotransferase, cytoplasmic [EC:2.6.1.1] | (RefSeq) hypothetical protein (A)	92.7	426	31	0	39	464	41	466	9e-235	818.1
1282_t	cnb:CNBF3000	K08492	syntaxin 18 | (RefSeq) hypothetical protein (A)	28.5	355	193	7	16	324	31	370	2e-21	109
1283_t	dat:HRM2_05710	K07552	MFS transporter, DHA1 family, multidrug resistance protein | (GenBank) permease of the major facilitator superfamily (A)	34.8	184	114	2	78	261	6	183	9.9e-15	87.4
1285_t	mgl:MGL_1337	K12397	AP-3 complex subunit beta | (RefSeq) hypothetical protein (A)	22.4	566	375	12	17	539	57	601	3.7e-25	122.5
1287_t	fgr:FGSG_09733	K11599	proteasome maturation protein | (RefSeq) hypothetical protein (A)	94.7	152	8	0	1	152	1	152	1e-78	298.1
1288_t	bfr:BF3254	K05776	molybdate transport system ATP-binding protein | (GenBank) putative molybdenum transport ATP-binding protein (A)	25.9	560	300	17	54	613	36	480	1.9e-41	176.4
1290_t	ani:AN0125.2	K03028	26S proteasome regulatory subunit N1 | (RefSeq) hypothetical protein (A)	31.1	631	365	22	11	601	6	606	1.8e-63	249.6
1292_t	fpu:FPSE_01057	K08734	DNA mismatch repair protein MLH1 | (RefSeq) hypothetical protein (A)	86.1	743	97	2	1	743	1	737	0	1260.7
1295_t	fgr:FGSG_09725	K01338	ATP-dependent Lon protease [EC:3.4.21.53] | (RefSeq) hypothetical protein (A)	92.9	950	50	4	1	945	1	938	0	1694.1
1296_t	fpu:FPSE_04332	K10739	replication factor A2 | (RefSeq) hypothetical protein (A)	87.3	276	33	2	2	277	19	292	4e-121	439.9
1298_t	fgr:FGSG_09722	K01823	isopentenyl-diphosphate Delta-isomerase [EC:5.3.3.2] | (RefSeq) isopentenyl-diphosphate Delta-isomerase (A)	94.9	253	13	0	1	253	1	253	6e-140	502.3
1299_t	fpu:FPSE_10910	K12472	epidermal growth factor receptor substrate 15 | (RefSeq) hypothetical protein (A)	23.6	246	165	5	3	228	143	385	3.8e-16	91.7
1300_t	pic:PICST_45688	K22745	apoptosis-inducing factor 2 | (RefSeq) predicted protein (A)	28.2	294	193	5	2	289	5	286	4.4e-22	111.3
1301_t	fgr:FGSG_09719	K08762	diazepam-binding inhibitor (GABA receptor modulator, acyl-CoA-binding protein) | (RefSeq) hypothetical protein (A)	76.8	99	23	0	2	100	6	104	1.2e-35	154.5
1303_t	mlr:MELLADRAFT_46486			39.3	107	63	1	290	396	85	189	1.2e-15	90.1
1304_t	sla:SERLADRAFT_457509	K10870	RAD51-like protein 2 | (RefSeq) hypothetical protein (A)	26.5	298	173	10	15	298	43	308	1.8e-05	56.2
1305_t	nhe:NECHADRAFT_66380	K09467	zinc-finger protein CreA/MIG | (RefSeq) hypothetical protein (A)	90.7	388	31	4	1	387	31	414	2.6e-163	580.5
1306_t	fpu:FPSE_04319	K17796	mitochondrial import inner membrane translocase subunit TIM21 | (RefSeq) hypothetical protein (A)	85.2	229	31	2	5	233	4	229	3.2e-111	406.8
1307_t	fgr:FGSG_09712	K12493	ADP-ribosylation factor GTPase-activating protein 2/3 | (RefSeq) hypothetical protein (A)	83.5	480	76	2	1	478	1	479	4.2e-187	659.8
1308_t	afm:AFUA_2G09850			75.1	362	83	1	1	362	1	355	2.9e-156	557
1309_t	fgr:FGSG_09710	K13941	2-amino-4-hydroxy-6-hydroxymethyldihydropteridine diphosphokinase / dihydropteroate synthase [EC:2.7.6.3 2.5.1.15] | (RefSeq) hypothetical protein (A)	84.5	534	83	0	1	534	1	534	6.9e-255	885.2
1310_t	fpu:FPSE_04315	K12769	meiosis-specific transcription factor NDT80 | (RefSeq) hypothetical protein (A)	84.5	413	63	1	1	413	157	568	9.3e-207	724.9
1312_t	bbac:EP01_09040			25.2	1273	847	30	206	1434	4	1215	6.6e-82	312
1313_t	hav:AT03_20385	K06158	ATP-binding cassette, subfamily F, member 3 | (GenBank) ABC transporter ATP-binding protein (A)	37.5	429	218	12	245	672	116	495	7.1e-61	241.1
1315_t	fgr:FGSG_13626	K00555	tRNA (guanine26-N2/guanine27-N2)-dimethyltransferase [EC:2.1.1.215 2.1.1.216] | (RefSeq) hypothetical protein (A)	89	646	70	1	1	645	1	646	0	1146
1316_t	fgr:FGSG_09704	K01196	glycogen debranching enzyme [EC:2.4.1.25 3.2.1.33] | (RefSeq) Dextrin 6-alpha-D-glucosidase (A)	93.3	1556	102	1	1	1556	1	1553	0	3041.5
1319_t	fme:FOMMEDRAFT_102114	K08197	MFS transporter, SIT family, siderophore-iron:H+ symporter | (RefSeq) MFS general substrate transporter (A)	30.2	557	379	6	27	574	8	563	3.6e-63	248.4
1321_t	ani:AN0352.2	K01196	glycogen debranching enzyme [EC:2.4.1.25 3.2.1.33] | (RefSeq) hypothetical protein (A)	41.8	869	462	11	11	870	1537	2370	1.2e-174	619.4
1323_t	ssl:SS1G_02048	K08157	MFS transporter, DHA1 family, multidrug resistance protein | (RefSeq) hypothetical protein (A)	39	472	282	4	102	569	32	501	9.5e-83	313.5
1324_t	fgr:FGSG_09696	K03778	D-lactate dehydrogenase [EC:1.1.1.28] | (RefSeq) D-lactate dehydrogenase (A)	93.7	348	22	0	1	348	1	348	9.9e-186	654.8
1325_t	tmo:TMO_c0822			28.6	504	293	19	1	495	18	463	9.8e-34	151
1326_t	crd:CRES_1477			34.2	240	127	10	6	245	5	213	2.5e-19	101.7
1328_t	swo:Swol_2434			33.6	113	66	2	102	214	33	136	6e-08	63.5
1329_t	mbe:MBM_06214	K12488	Arf-GAP with SH3 domain, ANK repeat and PH domain-containing protein | (RefSeq) PH domain-containing protein (A)	52	587	249	8	25	608	1189	1745	2.2e-164	584.7
1330_t	mic:Mic7113_3827			29.7	118	61	3	73	187	103	201	0.00022	52.4
1331_t	nhe:NECHADRAFT_57924	K09568	FK506-binding protein 1 [EC:5.2.1.8] | (RefSeq) hypothetical protein (A)	77.7	112	25	0	1	112	36	147	3.9e-46	189.5
1332_t	fgr:FGSG_09689	K03178	ubiquitin-activating enzyme E1 [EC:6.2.1.45] | (RefSeq) ubiquitin-activating enzyme E1 1 (A)	95.2	1020	48	1	1	1020	15	1033	0	1946.4
1333_t	fgr:FGSG_09688	K07393	glutathionyl-hydroquinone reductase [EC:1.8.5.7] | (RefSeq) hypothetical protein (A)	92.1	328	25	1	24	350	4	331	1.1e-184	651.4
1335_t	fpu:FPSE_04290	K15292	syntaxin-binding protein 1 | (RefSeq) hypothetical protein (A)	88.9	669	65	3	1	660	1	669	0	1202.2
1337_t	afm:AFUA_2G04320			54.5	391	171	4	15	399	11	400	2.7e-121	441
1338_t	fgr:FGSG_09683	K17815	exonuclease V [EC:3.1.-.-] | (RefSeq) hypothetical protein (A)	73.9	544	133	4	1	536	1	543	3.3e-220	770
1340_t	fgr:FGSG_09681	K01532	Cd2+-exporting ATPase [EC:7.2.2.21] | (RefSeq) hypothetical protein (A)	69	1244	355	9	1	1230	1	1227	0	1510.7
1342_t	fpu:FPSE_04283	K00254	dihydroorotate dehydrogenase [EC:1.3.5.2] | (RefSeq) hypothetical protein (A)	83.9	472	73	1	1	469	1	472	5.5e-224	782.3
1343_t	sbh:SBI_01518			35.2	298	167	10	4	296	9	285	1.3e-32	146
1349_t	fpu:FPSE_04276	K09561	STIP1 homology and U-box containing protein 1 [EC:2.3.2.27] | (RefSeq) hypothetical protein (A)	81.9	276	44	1	1	270	1	276	7.3e-128	462.2
1350_t	fpu:FPSE_05313			34.5	469	286	9	43	498	680	1140	4.2e-76	291.2
1351_t	mam:Mesau_03638			39.1	299	175	3	1	298	1	293	4.3e-52	210.7
1353_t	fpu:FPSE_04272	K03850	alpha-1,2-glucosyltransferase [EC:2.4.1.256] | (RefSeq) hypothetical protein (A)	71.1	713	193	5	3	714	21	721	3.6e-283	979.5
1355_t	fpu:FPSE_04269	K17086	transmembrane 9 superfamily member 2/4 | (RefSeq) hypothetical protein (A)	93.4	640	42	0	1	640	1	640	0	1220.3
1356_t	fgr:FGSG_13623	K14765	U3 small nucleolar ribonucleoprotein protein LCP5 | (RefSeq) hypothetical protein (A)	90.9	363	32	1	1	362	1	363	1.2e-154	551.6
1357_t	maj:MAA_07030	K14721	DNA-directed RNA polymerase III subunit RPC5 | (RefSeq) sulfite reductase beta subunit (A)	67.9	308	93	3	44	347	13	318	5.1e-109	400.2
1358_t	fpu:FPSE_04266	K12617	DNA topoisomerase 2-associated protein PAT1 | (RefSeq) hypothetical protein (A)	87.4	815	99	2	1	814	1	812	0	1329.3
1359_t	fpu:FPSE_04265	K10967	alpha 1,2-mannosyltransferase [EC:2.4.1.-] | (RefSeq) hypothetical protein (A)	93.2	472	30	2	1	472	1	470	1.6e-266	923.7
1360_t	fpu:FPSE_04264	K02950	small subunit ribosomal protein S12 | (RefSeq) hypothetical protein (A)	94.5	182	10	0	1	182	1	182	7.5e-92	342
1361_t	nhe:NECHADRAFT_103350			88.7	444	47	1	3	446	2	442	7.6e-223	778.5
1362_t	fpu:FPSE_05940			91.3	1154	92	4	1	1149	1	1151	0	1805.8
1363_t	fpu:FPSE_05939	K17983	sensitive to high expression protein 9, mitochondrial | (RefSeq) hypothetical protein (A)	69.2	513	131	7	1	487	1	512	7.2e-158	562.8
1364_t	nth:Nther_2774	K08966	2-hydroxy-3-keto-5-methylthiopentenyl-1-phosphate phosphatase [EC:3.1.3.87] | (GenBank) 2,3-diketo-5-methylthio-1-phosphopentane phosphatase (A)	23.1	225	153	5	19	235	14	226	3.1e-16	91.3
1365_t	slr:L21SP2_2149			31.9	163	108	1	313	475	273	432	6e-11	74.7
1366_t	fgr:FGSG_09654	K15025	probable RNA-binding protein EIF1AD | (RefSeq) hypothetical protein (A)	90.4	136	12	1	1	135	1	136	8.3e-64	248.4
1367_t	fpu:FPSE_05935	K03845	alpha-1,3-mannosyltransferase [EC:2.4.1.258] | (RefSeq) hypothetical protein (A)	80	434	85	1	1	434	1	432	5.9e-204	715.7
1368_t	nhe:NECHADRAFT_102418	K00273	D-amino-acid oxidase [EC:1.4.3.3] | (RefSeq) hypothetical protein (A)	83.1	361	61	0	1	361	1	361	4.5e-181	639.4
1369_t	fgr:FGSG_13616	K03671	thioredoxin 1 | (RefSeq) thioredoxin (A)	88.7	142	16	0	1	142	1	142	1.4e-66	257.7
1371_t	fpu:FPSE_07204	K11548	kinetochore protein Nuf2 | (RefSeq) hypothetical protein (A)	89.2	462	50	0	1	462	1	462	1.6e-159	568.2
1373_t	scm:SCHCODRAFT_257187			36.2	698	350	11	9	673	20	655	6.1e-103	380.9
1375_t	fgr:FGSG_05284	K23146	3-hydroxyisobutyrate/3-hydroxypropionate dehydrogenase [EC:1.1.1.31 1.1.1.59] | (RefSeq) hypothetical protein (A)	97	333	10	0	1	333	1	333	9.5e-178	628.2
1377_t	fgr:FGSG_05282	K12462	Rho GDP-dissociation inhibitor | (RefSeq) hypothetical protein (A)	99	198	2	0	1	198	1	198	4.3e-109	399.4
1378_t	fgr:FGSG_05281	K17615	serine/threonine-protein phosphatase PPG1 [EC:3.1.3.16] | (RefSeq) serine/threonine-protein phosphatase PP2A catalytic subunit (A)	99.7	320	1	0	1	320	1	320	4.7e-190	669.1
1381_t	fpu:FPSE_07214	K00764	amidophosphoribosyltransferase [EC:2.4.2.14] | (RefSeq) hypothetical protein (A)	94.2	552	31	1	1	551	1	552	7e-303	1044.6
1382_t	fpu:FPSE_07215	K03457	nucleobase:cation symporter-1, NCS1 family | (RefSeq) hypothetical protein (A)	85.9	552	78	0	1	552	1	552	6.2e-291	1005
1385_t	fpu:FPSE_07218	K13728	mitotic spindle assembly checkpoint protein MAD2B | (RefSeq) hypothetical protein (A)	84.3	230	35	1	1	229	1	230	2.1e-110	404.1
1387_t	fgr:FGSG_05272	K00274	monoamine oxidase [EC:1.4.3.4] | (RefSeq) hypothetical protein (A)	79.2	471	98	0	1	471	1	471	7.1e-227	792
1389_t	fpu:FPSE_07222	K11976	E3 ubiquitin-protein ligase RNF216 [EC:2.3.2.31] | (RefSeq) hypothetical protein (A)	54.3	508	218	5	6	508	12	510	2.9e-155	554.7
1390_t	fpu:FPSE_07223	K10838	xeroderma pigmentosum group C-complementing protein | (RefSeq) hypothetical protein (A)	80.3	1052	197	3	1	1051	1	1043	0	1404
1391_t	ani:AN7036.2	K24684	AN1-type zinc finger protein 1 | (RefSeq) hypothetical protein (A)	37.4	281	144	6	26	301	27	280	4.7e-46	190.7
1392_t	fgr:FGSG_05267	K17981	mitochondrial fission process protein 1 | (RefSeq) hypothetical protein (A)	85.1	281	36	3	3	278	2	281	5.4e-134	482.6
1395_t	fpu:FPSE_07229	K12190	ESCRT-II complex subunit VPS36 | (RefSeq) hypothetical protein (A)	91.6	645	53	1	1	645	1	644	0	1168.3
1396_t	wic:J056_001236			43.2	329	169	4	221	533	1073	1399	2.8e-62	245.4
1397_t	fgr:FGSG_05261	K11237	bud emergence protein 1 | (RefSeq) hypothetical protein (A)	84.8	630	57	4	1	628	1	593	1.7e-300	1036.9
1404_t	ela:UCREL1_299			51.4	352	126	13	1	341	1	318	2.4e-65	255
1406_t	fpu:FPSE_07241	K10610	DNA damage-binding protein 1 | (RefSeq) hypothetical protein (A)	88.1	1161	137	1	1	1160	1	1161	0	2060.4
1407_t	fgr:FGSG_05251	K00411	ubiquinol-cytochrome c reductase iron-sulfur subunit [EC:7.1.1.8] | (RefSeq) hypothetical protein (A)	85.8	254	17	1	1	254	1	235	3.4e-119	433.3
1408_t	fgr:FGSG_05250	K09493	T-complex protein 1 subunit alpha | (RefSeq) T-complex protein 1 subunit alpha (A)	97.3	565	15	0	1	565	1	565	4.8e-307	1058.5
1409_t	fgr:FGSG_05249	K01881	prolyl-tRNA synthetase [EC:6.1.1.15] | (RefSeq) hypothetical protein (A)	93.7	553	35	0	1	553	1	553	6.4e-304	1048.1
1410_t	age:AA314_08785			29.2	226	127	6	32	251	18	216	7.3e-17	94
1411_t	nhe:NECHADRAFT_76227	K10733	GINS complex subunit 2 | (RefSeq) hypothetical protein (A)	84.9	252	38	0	1	252	1	252	2.8e-113	413.7
1413_t	fpu:FPSE_07248	K05994	bacterial leucyl aminopeptidase [EC:3.4.11.10] | (RefSeq) hypothetical protein (A)	92.4	394	30	0	1	394	1	394	1.5e-209	734.2
1414_t	fgr:FGSG_05244	K14763	H/ACA ribonucleoprotein complex non-core subunit NAF1 | (RefSeq) hypothetical protein (A)	79.4	423	80	5	1	418	1	421	4.1e-165	587
1415_t	nhe:NECHADRAFT_90850	K03846	alpha-1,2-mannosyltransferase [EC:2.4.1.259 2.4.1.261] | (RefSeq) glycosyltransferase family 22 (A)	85.4	602	86	1	1	602	1	600	0	1099.7
1420_t	mbe:MBM_01282	K02178	checkpoint serine/threonine-protein kinase [EC:2.7.11.1] | (RefSeq) kinase domain containing protein (A)	37.4	468	253	11	41	499	1460	1896	4e-63	248.1
1421_t	fpu:FPSE_07256	K13726	metallopeptidase MepB [EC:3.4.24.-] | (RefSeq) hypothetical protein (A)	95.6	704	31	0	1	704	1	704	0	1373.6
1422_t	bsc:COCSADRAFT_25756			67.6	145	46	1	4	147	1264	1408	1.4e-51	208
1423_t	tmc:LMI_0888	K06929	uncharacterized protein | (GenBank) CoA-binding protein (A)	39	136	69	3	7	142	19	140	1.1e-14	85.5
1428_t	nhe:NECHADRAFT_34386	K14797	essential nuclear protein 1 | (RefSeq) hypothetical protein (A)	90.3	485	46	1	1	485	1	484	1.4e-251	874
1429_t	nte:NEUTE1DRAFT120976	K15175	parafibromin | (RefSeq) NEUTE1DRAFT_120976; hypothetical protein (A)	24.3	420	249	11	90	457	107	509	3.4e-08	65.5
1431_t	fgr:FGSG_06231	K02606	origin recognition complex subunit 4 | (RefSeq) hypothetical protein (A)	85.6	770	101	7	3	766	4	769	0	1243.4
1435_t	fgr:FGSG_06227	K15175	parafibromin | (RefSeq) hypothetical protein (A)	88.8	410	45	1	1	409	1	410	7.5e-209	731.9
1436_t	fgr:FGSG_06226	K15084	solute carrier family 25 (mitochondrial carrier protein), member 16 | (RefSeq) carrier protein LEU5 (A)	87.2	397	50	1	1	396	1	397	3.9e-194	682.9
1437_t	aor:AOR_1_1212164			32.8	247	138	5	111	332	1159	1402	1.6e-31	142.5
1438_t	fgr:FGSG_06224	K02892	large subunit ribosomal protein L23 | (RefSeq) hypothetical protein (A)	86.2	196	27	0	1	196	1	196	3e-94	350.1
1440_t	cci:CC1G_08023	K15111	solute carrier family 25 (mitochondrial S-adenosylmethionine transporter), member 26 | (RefSeq) S-adenosylmethionine transporter (A)	29.6	324	169	5	70	391	7	273	9.5e-31	140.2
1441_t	fpu:FPSE_02581	K09648	mitochondrial inner membrane protease subunit 2 [EC:3.4.21.-] | (RefSeq) hypothetical protein (A)	94.5	91	5	0	1	91	1	91	5.5e-44	182.2
1442_t	nhe:NECHADRAFT_66260	K03237	translation initiation factor 2 subunit 1 | (RefSeq) hypothetical protein (A)	89.5	306	32	0	6	311	5	310	1.7e-149	534.3
1443_t	fgr:FGSG_06219	K02180	cell cycle arrest protein BUB3 | (RefSeq) hypothetical protein (A)	96	348	14	0	1	348	1	348	1.7e-193	680.6
1444_t	pcs:Pc21g09380			50.6	344	161	2	6	340	8	351	8.2e-93	346.3
1446_t	fgr:FGSG_06215	K00511	squalene monooxygenase [EC:1.14.14.17] | (RefSeq) hypothetical protein (A)	87.4	500	61	1	1	498	1	500	1.9e-246	857.1
1447_t	fpu:FPSE_02574	K00729	dolichyl-phosphate beta-glucosyltransferase [EC:2.4.1.117] | (RefSeq) hypothetical protein (A)	88.9	404	45	0	8	411	11	414	1.2e-209	734.6
1449_t	fgr:FGSG_06212	K17491	protein phosphatase 4 regulatory subunit 3 | (RefSeq) hypothetical protein (A)	83.5	879	122	4	1	878	2	858	0	1229.5
1450_t	nhe:NECHADRAFT_32564	K14575	AAA family ATPase | (RefSeq) hypothetical protein (A)	73.4	757	195	5	1	753	1	755	0	1086.2
1452_t	nhe:NECHADRAFT_76272	K07901	Ras-related protein Rab-8A | (RefSeq) hypothetical protein (A)	99.5	186	1	0	484	669	18	203	2.2e-101	375.6
1453_t	fgr:FGSG_06207	K04078	chaperonin GroES | (RefSeq) hypothetical protein (A)	98.1	104	2	0	1	104	1	104	5e-48	195.7
1454_t	afm:AFUA_5G11840			44.7	795	332	17	40	762	57	815	6.2e-148	530.4
1455_t	fgr:FGSG_06204	K02867	large subunit ribosomal protein L11 | (RefSeq) 50S ribosomal protein L11 (A)	89.5	153	16	0	2	154	4	156	4.1e-75	286.2
1456_t	maj:MAA_06339	K06961	ribosomal RNA assembly protein | (RefSeq) Ribosomal RNA assembly KRR1 (A)	86.2	283	39	0	1	283	1	283	6.2e-142	509.2
1457_t	srd:SD10_26820	K13955	zinc-binding alcohol dehydrogenase/oxidoreductase | (GenBank) alcohol dehydrogenase (A)	40.1	344	183	8	21	353	12	343	3.1e-57	228
1458_t	rpb:RPB_4309	K07112	uncharacterized protein | (GenBank) conserved hypothetical protein (A)	36.6	123	71	1	4	126	13	128	1e-14	86.7
1459_t	tre:TRIREDRAFT_40290			68.3	126	40	0	4	129	188	313	2.4e-41	174.1
1460_t	fgr:FGSG_12889	K09117	uncharacterized protein | (RefSeq) hypothetical protein (A)	89.3	196	21	0	1	196	1	196	2.3e-86	323.9
1463_t	maw:MAC_01323	K00826	branched-chain amino acid aminotransferase [EC:2.6.1.42] | (RefSeq) branched-chain amino acid aminotransferase, putative (A)	39.4	142	77	4	23	161	312	447	2.6e-06	57.8
1464_t	nhe:NECHADRAFT_33925	K17669	pentatricopeptide repeat-containing protein PET309 | (RefSeq) hypothetical protein (A)	55.6	1248	489	13	1	1238	1	1193	0	1341.6
1467_t	pgr:PGTG_00754	K19839	Rho-type GTPase-activating protein 1/2 | (RefSeq) hypothetical protein (A)	23.8	1239	771	30	24	1160	28	1195	2.2e-19	104
1469_t	fpu:FPSE_02547	K16578	CLIP-associating protein 1/2 | (RefSeq) hypothetical protein (A)	83.3	1148	174	6	1	1133	1	1145	0	1693.3
1473_t	fgr:FGSG_06185	K14299	nucleoporin SEH1 | (RefSeq) hypothetical protein (A)	96	445	16	1	1	445	1	443	1.2e-255	887.5
1474_t	fgr:FGSG_06184	K00507	stearoyl-CoA desaturase (Delta-9 desaturase) [EC:1.14.19.1] | (RefSeq) acyl-CoA desaturase (A)	97.3	475	13	0	1	475	1	475	6.7e-286	988
1475_t	msv:Mesil_1655	K12132	eukaryotic-like serine/threonine-protein kinase [EC:2.7.11.1] | (GenBank) serine/threonine protein kinase (A)	31.9	135	79	5	439	561	115	248	5.1e-06	59.3
1476_t	fpu:FPSE_02539	K08675	ATP-dependent Lon protease [EC:3.4.21.53] | (RefSeq) hypothetical protein (A)	93.2	1123	69	2	1	1116	1	1123	0	1924.1
1480_t	fgr:FGSG_06179	K18551	pyrimidine and pyridine-specific 5'-nucleotidase [EC:3.1.3.-] | (RefSeq) hypothetical protein (A)	92	238	16	1	1	238	1	235	1.1e-130	471.5
1481_t	nhe:NECHADRAFT_33887	K15152	mediator of RNA polymerase II transcription subunit 21 | (RefSeq) hypothetical protein (A)	94.9	136	7	0	1	136	1	136	1.3e-64	251.1
1482_t	fpu:FPSE_02532	K12275	translocation protein SEC62 | (RefSeq) hypothetical protein (A)	80.9	356	63	2	31	381	33	388	3.4e-123	447.2
1483_t	ami:Amir_6126			40.6	165	88	2	20	184	42	196	6.6e-27	126.3
1484_t	fpu:FPSE_02530	K01115	phospholipase D1/2 [EC:3.1.4.4] | (RefSeq) hypothetical protein (A)	80.7	1072	191	6	204	1265	158	1223	0	1407.9
1485_t	fpu:FPSE_02529	K13996	protein disulfide-isomerase [EC:5.3.4.1] | (RefSeq) hypothetical protein (A)	81.5	757	130	3	1	757	1	747	0	1210.7
1486_t	fpu:FPSE_02528	K10862	tyrosyl-DNA phosphodiesterase 1 [EC:3.1.4.-] | (RefSeq) hypothetical protein (A)	79.2	514	106	1	1	514	1	513	9e-252	874.8
1487_t	fgr:FGSG_12883	K03327	multidrug resistance protein, MATE family | (RefSeq) hypothetical protein (A)	91.1	640	57	0	1	640	1	640	0	1166.8
1488_t	fpu:FPSE_02526	K11768	actin-related protein 9 | (RefSeq) hypothetical protein (A)	82.8	693	97	7	94	778	103	781	7.2e-269	932.2
1489_t	smul:SMUL_1126	K20523	SH3 domain-containing YSC84-like protein 1 | (GenBank) SYLF family lipoprotein (A)	28.3	159	110	2	112	269	43	198	7.4e-14	85.1
1493_t	fpu:FPSE_02520	K17428	large subunit ribosomal protein L47 | (RefSeq) hypothetical protein (A)	85.3	252	37	0	3	254	1	252	4.3e-122	443
1494_t	fgr:FGSG_06166	K17255	Rab GDP dissociation inhibitor | (RefSeq) rab GDP-dissociation inhibitor (A)	97	464	14	0	1	464	1	464	1.4e-267	927.2
1495_t	fgr:FGSG_06165	K06943	nucleolar GTP-binding protein | (RefSeq) nucleolar GTP-binding protein 1 (A)	89.2	659	70	1	1	659	1	658	2.5e-310	1069.7
1496_t	nhe:NECHADRAFT_58075	K00762	orotate phosphoribosyltransferase [EC:2.4.2.10] | (RefSeq) hypothetical protein (A)	97.4	232	6	0	3	234	2	233	1.4e-122	444.5
1498_t	fpu:FPSE_02515	K11885	DNA damage-inducible protein 1 | (RefSeq) hypothetical protein (A)	88.3	418	47	1	33	450	1	416	4.9e-177	626.3
1499_t	fgr:FGSG_06161	K14850	ribosomal RNA-processing protein 8 [EC:2.1.1.287] | (RefSeq) hypothetical protein (A)	86.2	493	60	3	1	492	8	493	9.4e-190	668.7
1502_t	fgr:FGSG_06159	K02729	20S proteasome subunit alpha 5 [EC:3.4.25.1] | (RefSeq) proteasome component PUP2 (A)	99.2	237	2	0	125	361	9	245	5.4e-126	456.4
1503_t	fpu:FPSE_02510	K16569	gamma-tubulin complex component 2 | (RefSeq) hypothetical protein (A)	86.5	927	115	5	1	923	1	921	0	1528.8
1504_t	pfj:MYCFIDRAFT_206697	K11649	SWI/SNF-related matrix-associated actin-dependent regulator of chromatin subfamily C | (RefSeq) hypothetical protein (A)	37.8	1086	572	24	19	1038	209	1256	4.6e-178	630.9
1505_t	fgr:FGSG_06156	K03107	signal recognition particle subunit SRP68 | (RefSeq) hypothetical protein (A)	81	627	112	3	1	626	1	621	2.1e-279	966.8
1507_t	fgr:FGSG_06154	K04043	molecular chaperone DnaK | (RefSeq) heat shock protein SSC1 (A)	98.2	658	12	0	1	658	1	658	0	1152.5
1509_t	npa:UCRNP2_4442	K14327	regulator of nonsense transcripts 2 | (GenBank) putative nonsense-mediated mrna decay factor protein (A)	57.2	369	150	5	18	380	20	386	2.6e-116	424.5
1513_t	act:ACLA_034710	K09241	transcriptional regulatory protein GAL4 | (RefSeq) fungal specific transcription factor domain protein (A)	22.8	451	265	9	74	503	34	422	8.6e-14	85.1
1514_t	mgm:Mmc1_3378	K08151	MFS transporter, DHA1 family, tetracycline resistance protein | (GenBank) major facilitator superfamily MFS_1 (A)	43.2	111	62	1	72	182	45	154	5.4e-16	91.7
1515_t	fme:FOMMEDRAFT_161560			35.5	121	67	2	104	215	524	642	1.4e-12	79
1519_t	fpu:FPSE_06508	K00852	ribokinase [EC:2.7.1.15] | (RefSeq) hypothetical protein (A)	91.2	320	28	0	1	320	1	320	6.6e-160	568.9
1520_t	aor:AOR_1_58014			27.6	286	196	5	2	284	111	388	2.6e-22	111.7
1521_t	reb:XU06_24750	K03457	nucleobase:cation symporter-1, NCS1 family | (GenBank) sulfonate ABC transporter substrate-binding protein (A)	25.5	466	300	14	55	498	14	454	1.4e-18	100.1
1522_t	fpu:FPSE_11283	K14654	2,5-diamino-6-(ribosylamino)-4(3H)-pyrimidinone 5'-phosphate reductase [EC:1.1.1.302] | (RefSeq) hypothetical protein (A)	81.8	264	48	0	1	264	1	264	7.7e-122	442.2
1524_t	fpu:FPSE_11285	K13341	peroxin-7 | (RefSeq) hypothetical protein (A)	92.9	352	21	1	1	348	1	352	6.6e-198	695.3
1525_t	fgr:FGSG_05108	K17679	ATP-dependent RNA helicase MSS116, mitochondrial [EC:3.6.4.13] | (RefSeq) hypothetical protein (A)	74.5	628	152	4	1	622	1	626	1.6e-256	891
1528_t	fgr:FGSG_05105	K06674	structural maintenance of chromosome 2 | (RefSeq) hypothetical protein (A)	90.4	1180	113	0	1	1180	1	1180	0	1838.2
1530_t	yli:YALI0D20394g	K09245	transcriptional activator protein UGA3 | (RefSeq) YALI0D20394p (A)	56.4	39	17	0	88	126	19	57	4.6e-05	55.5
1531_t	zro:ZYRO0D02508g	K06685	MOB kinase activator 1 | (RefSeq) hypothetical protein (A)	27.4	157	105	5	99	252	133	283	3.4e-06	58.9
1532_t	sphi:TS85_00860			37.4	334	171	9	27	355	7	307	1.7e-47	195.7
1533_t	fpu:FPSE_11294	K12605	CCR4-NOT transcription complex subunit 2 | (RefSeq) hypothetical protein (A)	63.6	429	129	4	1	410	1	421	5.1e-141	506.5
1534_t	fgr:FGSG_05099	K14022	coupling of ubiquitin conjugation to ER degradation protein 1 | (RefSeq) hypothetical protein (A)	89.9	189	19	0	1	189	1	189	3.7e-78	296.6
1535_t	llo:LLO_2504	K03686	molecular chaperone DnaJ | (GenBank) dnaJ; chaperone protein DnaJ (heat shock protein) (A)	51.3	78	37	1	5	82	4	80	4.6e-12	79.3
1537_t	fpu:FPSE_11298	K14685	solute carrier family 40 (iron-regulated transporter), member 1 | (RefSeq) hypothetical protein (A)	73.1	525	121	4	5	527	3	509	4.2e-204	716.5
1538_t	che:CAHE_0465			25.3	439	300	12	58	481	16	441	1.5e-21	110.9
1539_t	fpu:FPSE_11300	K19476	vacuolar protein sorting-associated protein IST1 | (RefSeq) hypothetical protein (A)	92.8	292	20	1	1	291	1	292	3.5e-128	463.4
1541_t	nhe:NECHADRAFT_32638	K11827	AP-2 complex subunit sigma-1 | (RefSeq) hypothetical protein (A)	100	143	0	0	1	143	1	143	4.5e-76	289.3
1543_t	fgr:FGSG_05091	K11313	transcription initiation protein SPT3 | (RefSeq) spt3 protein (A)	92.5	320	24	0	1	320	1	320	1.4e-154	551.2
1544_t	fpu:FPSE_11304	K18203	[phosphatase 2A protein]-leucine-carboxy methyltransferase [EC:2.1.1.233] | (RefSeq) hypothetical protein (A)	78.2	371	81	0	1	371	1	371	9.1e-161	572
1546_t	nhe:NECHADRAFT_33226	K10396	kinesin family member 5 | (RefSeq) hypothetical protein (A)	93	937	58	3	1	932	1	934	0	1531.5
1547_t	maj:MAA_06481	K10573	ubiquitin-conjugating enzyme E2 A [EC:2.3.2.23] | (RefSeq) Ubiquitin-conjugating enzyme, active site protein (A)	99.3	151	1	0	1	151	1	151	4.5e-82	309.3
1548_t	fgr:FGSG_05087	K00626	acetyl-CoA C-acetyltransferase [EC:2.3.1.9] | (RefSeq) acetyl-CoA acetyltransferase (A)	96	430	17	0	1	430	1	430	3.4e-228	796.2
1550_t	kla:KLLA0F04433g			32.6	233	122	10	82	303	198	406	1.6e-19	103.2
1552_t	fgr:FGSG_05083	K02355	elongation factor G | (RefSeq) hypothetical protein (A)	90.8	762	70	0	25	786	25	786	0	1419.1
1555_t	dze:Dd1591_2282			34	297	193	3	6	300	9	304	1.4e-37	162.5
1556_t	fpu:FPSE_10190	K08257	mannan endo-1,6-alpha-mannosidase [EC:3.2.1.101] | (RefSeq) hypothetical protein (A)	71.2	559	146	3	31	589	1	544	4.7e-237	826.2
1558_t	fpu:FPSE_10189	K08513	vesicle-associated membrane protein 4 | (RefSeq) hypothetical protein (A)	99.2	118	0	1	1	117	1	118	2.4e-51	206.8
1559_t	fgr:FGSG_08426			85.4	527	71	4	1	522	1	526	1.3e-253	880.9
1561_t	fpu:FPSE_10188	K14325	RNA-binding protein with serine-rich domain 1 | (RefSeq) hypothetical protein (A)	78.4	148	31	1	96	243	129	275	6.1e-57	226.9
1562_t	atm:ANT_25430	K19519	transforming growth factor-beta-induced protein | (GenBank) hypothetical protein (A)	28	254	159	6	64	311	519	754	1.6e-22	112.8
1563_t	amae:I876_18275			31.5	302	146	9	117	403	39	294	2e-29	136
1565_t	fgr:FGSG_08532	K03235	elongation factor 3 | (RefSeq) prion formation protein 1 (A)	93.1	1110	70	1	1	1110	1	1103	0	1956
1566_t	fgr:FGSG_08531			92.3	479	35	2	1	478	202	679	6e-242	842
1567_t	fgr:FGSG_08531			76.5	81	18	1	1	80	1	81	8.6e-25	119
1569_t	fgr:FGSG_08529	K01079	phosphoserine phosphatase [EC:3.1.3.3] | (RefSeq) hypothetical protein (A)	94.4	478	27	0	1	478	1	478	5.2e-262	908.7
1570_t	fpu:FPSE_10180	K00390	phosphoadenosine phosphosulfate reductase [EC:1.8.4.8 1.8.4.10] | (RefSeq) hypothetical protein (A)	92.7	316	23	0	1	316	1	316	1.4e-170	604.4
1571_t	fpu:FPSE_10179	K15450	tRNA wybutosine-synthesizing protein 3 [EC:2.1.1.282] | (RefSeq) hypothetical protein (A)	85.2	311	43	2	1	308	1	311	7.1e-143	512.3
1572_t	fgr:FGSG_08526	K17788	MICOS complex subunit MIC19 | (RefSeq) hypothetical protein (A)	92.5	159	12	0	1	159	30	188	1.8e-73	280.8
1573_t	afm:AFUA_7G04970			39.7	597	337	8	36	618	46	633	1.1e-115	422.9
1575_t	mxa:MXAN_6654			29.6	253	145	7	789	1040	1	221	2.6e-19	103.6
1577_t	fgr:FGSG_08522	K00914	phosphatidylinositol 3-kinase [EC:2.7.1.137] | (RefSeq) hypothetical protein (A)	88.8	922	97	1	1	916	1	922	0	1673.3
1578_t	fpu:FPSE_10171	K07512	mitochondrial enoyl-[acyl-carrier protein] reductase / trans-2-enoyl-CoA reductase [EC:1.3.1.- 1.3.1.38] | (RefSeq) hypothetical protein (A)	87.8	419	51	0	1	419	1	419	1.4e-218	764.2
1580_t	afm:AFUA_5G09290	K00019	3-hydroxybutyrate dehydrogenase [EC:1.1.1.30] | (RefSeq) short chain dehydrogenase/reductase family oxidoreductase (A)	43.7	300	138	8	1	279	1	290	1.1e-60	239.2
1582_t	fgr:FGSG_08517	K19828	mitochondrial GTPase 1 | (RefSeq) hypothetical protein (A)	57.5	341	142	2	1	339	1	340	3e-110	404.1
1587_t	lel:LELG_04668	K17738	D-arabinitol 2-dehydrogenase [EC:1.1.1.250] | (RefSeq) D-arabinitol 2-dehydrogenase (A)	44.6	267	144	3	80	342	14	280	3.6e-55	221.1
1588_t	fpu:FPSE_05771	K00253	isovaleryl-CoA dehydrogenase [EC:1.3.8.4] | (RefSeq) hypothetical protein (A)	96.9	424	13	0	4	427	3	426	1.2e-230	804.3
1589_t	fpu:FPSE_05770	K01969	3-methylcrotonyl-CoA carboxylase beta subunit [EC:6.4.1.4] | (RefSeq) hypothetical protein (A)	95.3	571	24	1	1	568	1	571	0	1085.1
1591_t	sit:TM1040_3394	K03534	L-rhamnose mutarotase [EC:5.1.3.32] | (GenBank) protein of unknown function DUF718 (A)	45.5	112	55	2	6	117	2	107	1.6e-21	107.8
1595_t	care:LT85_2420			25.4	185	118	5	146	316	150	328	8.3e-08	63.9
1597_t	cot:CORT_0A06750	K09240	transcriptional regulatory protein CAT8 | (RefSeq) Cat8 predicted zinc-cluster protein (A)	43.3	90	47	2	62	149	54	141	4.6e-08	64.7
1600_t	mxa:MXAN_3564			32.7	110	61	3	186	286	536	641	5.6e-05	55.5
1601_t	fpu:FPSE_05758	K00133	aspartate-semialdehyde dehydrogenase [EC:1.2.1.11] | (RefSeq) hypothetical protein (A)	95.9	364	15	0	1	364	1	364	1.8e-198	697.2
1603_t	mgr:MGG_02853	K05986	nuclease S1 [EC:3.1.30.1] | (RefSeq) nuclease PA3 (A)	57.1	296	124	2	1	293	1	296	1.3e-96	358.6
1604_t	wic:J056_004040			49.7	189	90	3	119	304	372	558	3.9e-45	188.3
1605_t	bfa:Bfae_08840			21.6	556	397	11	75	619	36	563	3.4e-27	129
1606_t	fpu:FPSE_04629	K04705	signal transducing adaptor molecule | (RefSeq) hypothetical protein (A)	83.5	642	106	0	1	642	1	642	3.9e-228	796.6
1607_t	fgr:FGSG_08491	K08331	autophagy-related protein 13 | (RefSeq) hypothetical protein (A)	79.5	930	188	3	1	930	1	927	0	1318.1
1608_t	lic:LIC11467			24.4	307	206	11	310	606	123	413	1.4e-08	68.6
1609_t	fgr:FGSG_08489	K15110	solute carrier family 25 (mitochondrial 2-oxodicarboxylate transporter), member 21 | (RefSeq) 2-oxodicarboxylate carrier 2 (A)	92.1	302	24	0	6	307	4	305	3e-162	576.6
1611_t	fgr:FGSG_08485	K12471	epsin | (RefSeq) hypothetical protein (A)	88.1	581	62	3	1	577	1	578	2.4e-192	677.6
1612_t	fpu:FPSE_04635	K16466	centrin-3 | (RefSeq) hypothetical protein (A)	97.5	201	5	0	1	201	1	201	7.2e-112	408.7
1613_t	fpu:FPSE_04634	K14297	nuclear pore complex protein Nup98-Nup96 | (RefSeq) hypothetical protein (A)	87.4	1344	165	2	595	1936	636	1976	0	2327.4
1614_t	maw:MAC_03426	K14297	nuclear pore complex protein Nup98-Nup96 | (RefSeq) nucleoporin SONB, putative (A)	68.4	193	53	2	3	190	1917	2106	5.1e-68	263.1
1617_t	mpc:Mar181_2377			36.8	152	95	1	13	164	10	160	1.7e-21	108.2
1620_t	fgr:FGSG_08481	K11378	histone acetyltransferase SAS3 [EC:2.3.1.48] | (RefSeq) hypothetical protein (A)	66.8	1117	346	10	7	1110	1	1105	0	1154.4
1621_t	fgr:FGSG_08479	K14168	cytoplasmic tRNA 2-thiolation protein 1 [EC:2.7.7.-] | (RefSeq) NCS6 protein (A)	93.4	392	22	2	1	388	1	392	6.4e-210	735.3
1622_t	fpu:FPSE_04644	K02936	large subunit ribosomal protein L7Ae | (RefSeq) hypothetical protein (A)	97.3	261	7	0	6	266	1	261	7.2e-136	488.8
1627_t	fpu:FPSE_04649	K12604	CCR4-NOT transcription complex subunit 1 | (RefSeq) hypothetical protein (A)	83.4	2192	357	6	1	2189	1	2188	0	3620.9
1628_t	mtm:MYCTH_107891	K10599	pre-mRNA-processing factor 19 [EC:2.3.2.27] | (RefSeq) hypothetical protein (A)	46.2	346	143	12	2	309	8	348	1e-61	242.7
1630_t	fgr:FGSG_08470	K17803	methyltransferase OMS1, mitochondrial [EC:2.1.1.-] | (RefSeq) hypothetical protein (A)	84.8	387	44	2	1	372	10	396	3.5e-181	639.8
1631_t	otm:OSB_23520			39.3	107	59	3	249	355	9	109	1.3e-10	73.6
1632_t	fgr:FGSG_08468	K04563	cyclin-dependent kinase [EC:2.7.11.22] | (RefSeq) cell division control protein 2 (A)	94.5	325	18	0	1	325	1	325	6e-185	652.1
1633_t	lth:KLTH0A01584g	K06656	PHO85 cyclin-1 | (RefSeq) KLTH0A01584p (A)	45.5	198	89	3	27	224	43	221	1.7e-29	136
1634_t	csh:Closa_2579	K17686	P-type Cu+ transporter [EC:7.2.2.8] | (GenBank) copper-translocating P-type ATPase (A)	33.4	918	506	26	195	1104	6	826	7.7e-107	394.4
1635_t	rba:RB2788			33.8	405	248	9	55	448	74	469	1.1e-41	176.8
1636_t	jag:GJA_1956			37.5	176	98	7	1	176	1	164	4.1e-19	100.9
1637_t	nfi:NFIA_104430	K18549	oryzin [EC:3.4.21.63] | (RefSeq) alkaline serine protease Alp1 (A)	38.1	412	208	6	32	438	33	402	3e-70	271.6
1638_t	fgr:FGSG_08463	K00380	sulfite reductase (NADPH) flavoprotein alpha-component [EC:1.8.1.2] | (RefSeq) hypothetical protein (A)	94.1	1065	63	0	1	1065	1	1065	0	1977.6
1639_t	fpu:FPSE_04663	K00306	sarcosine oxidase / L-pipecolate oxidase [EC:1.5.3.1 1.5.3.7] | (RefSeq) hypothetical protein (A)	89.4	432	46	0	1	432	1	432	2.1e-233	813.5
1643_t	fgr:FGSG_08458	K00772	5'-methylthioadenosine phosphorylase [EC:2.4.2.28] | (RefSeq) hypothetical protein (A)	91.4	315	19	1	1	315	1	307	7.9e-166	588.6
1644_t	pcs:Pc12g09150	K20003	palmitoyltransferase ZDHHC4 [EC:2.3.1.225] | (RefSeq) Pc12g09150 (A)	26.3	911	525	21	61	883	472	1324	6.7e-67	261.5
1645_t	ani:AN3436.2			47.9	146	73	2	48	192	204	347	3.2e-32	144.1
1646_t	aor:AOR_1_304154			28.2	284	163	5	46	289	517	799	1.2e-06	60.1
1647_t	afm:AFUA_5G07330			41.9	613	306	18	27	617	20	604	5.7e-121	440.7
1648_t	ttt:THITE_2012986	K00591	polyprenyldihydroxybenzoate methyltransferase / 3-demethylubiquinol 3-O-methyltransferase [EC:2.1.1.114 2.1.1.64] | (RefSeq) hypothetical protein (A)	55.4	305	95	5	36	300	3	306	8e-91	339.3
1649_t	nhe:NECHADRAFT_67187	K02858	3,4-dihydroxy 2-butanone 4-phosphate synthase [EC:4.1.99.12] | (RefSeq) hypothetical protein (A)	88.5	235	27	0	1	235	1	235	3.2e-119	433.3
1650_t	nhe:NECHADRAFT_77625	K10563	formamidopyrimidine-DNA glycosylase [EC:3.2.2.23 4.2.99.18] | (RefSeq) hypothetical protein (A)	80.1	377	72	2	1	375	1	376	6.1e-173	612.5
1653_t	pbl:PAAG_08937			56.6	567	201	10	11	565	744	1277	1.4e-167	596.3
1654_t	nhe:NECHADRAFT_77817	K07870	mitochondrial Rho GTPase 1 [EC:3.6.5.-] | (RefSeq) hypothetical protein (A)	95.5	625	28	0	7	631	3	627	0	1223.8
1655_t	fgr:FGSG_08445	K00565	mRNA (guanine-N7-)-methyltransferase [EC:2.1.1.56] | (RefSeq) hypothetical protein (A)	91.2	477	42	0	1	477	1	477	1.8e-214	750.7
1656_t	fgr:FGSG_08444	K03037	26S proteasome regulatory subunit N7 | (RefSeq) hypothetical protein (A)	95.3	487	23	0	1	487	1	487	7.7e-261	904.8
1657_t	fgr:FGSG_08443	K00814	alanine transaminase [EC:2.6.1.2] | (RefSeq) hypothetical protein (A)	94.2	480	28	0	1	480	1	480	3.5e-266	922.5
1660_t	fgr:FGSG_08439	K14788	ribosome biogenesis protein ENP2 | (RefSeq) hypothetical protein (A)	90.5	651	62	0	1	651	1	651	0	1156.7
1661_t	fpu:FPSE_05654	K15165	mediator of RNA polymerase II transcription subunit 13, fungi type | (RefSeq) hypothetical protein (A)	81.4	1536	262	4	1	1515	1	1534	0	2401.3
1665_t	pzu:PHZ_c2518	K23948	NADH:quinone reductase (non-electrogenic) [EC:1.6.5.9] | (GenBank) 2-nitropropane_dioxygenase (A)	54.8	330	148	1	1	330	1	329	2.1e-100	371.3
1666_t	gtr:GLOTRDRAFT_60443	K11215	transcription factor STE12 | (RefSeq) STE-domain-containing protein (A)	48.3	60	26	3	34	91	471	527	4.7e-06	59.3
1667_t	nhe:NECHADRAFT_103780	K17878	EEF1A N-terminal glycine/lysine methyltransferase [EC:2.1.1.-] | (RefSeq) hypothetical protein (A)	82.5	291	51	0	1	291	319	609	8.7e-143	511.9
1668_t	fpu:FPSE_05042	K17878	EEF1A N-terminal glycine/lysine methyltransferase [EC:2.1.1.-] | (RefSeq) hypothetical protein (A)	91.3	265	23	0	1	265	1	265	4.2e-144	516.2
1669_t	tmn:UCRPA7_766	K17878	EEF1A N-terminal glycine/lysine methyltransferase [EC:2.1.1.-] | (RefSeq) putative nicotinamide n-methyltransferase protein (A)	52.5	219	71	4	128	313	1	219	1.3e-34	152.9
1670_t	sce:YGL166W	K09281	copper-fist transcription factor | (RefSeq) CUP2, ACE1; Cup2p (A)	30.8	169	105	5	1	167	1	159	0.00019	53.1
1671_t	fpu:FPSE_05039	K12842	U2-associated protein SR140 | (RefSeq) hypothetical protein (A)	82.8	787	133	1	1	787	1	785	0	1155.2
1672_t	fpu:FPSE_05038	K00601	phosphoribosylglycinamide formyltransferase [EC:2.1.2.2] | (RefSeq) hypothetical protein (A)	88.4	225	26	0	1	225	1	225	2.3e-111	407.1
1673_t	fpu:FPSE_05037	K00306	sarcosine oxidase / L-pipecolate oxidase [EC:1.5.3.1 1.5.3.7] | (RefSeq) hypothetical protein (A)	90.3	473	46	0	1	473	1	473	3.8e-257	892.5
1674_t	fgr:FGSG_08427	K03120	transcription initiation factor TFIID TATA-box-binding protein | (RefSeq) hypothetical protein (A)	97.6	254	6	0	1	254	1	254	8.4e-134	481.9
1676_t	fgr:FGSG_08425	K00311	electron-transferring-flavoprotein dehydrogenase [EC:1.5.5.1] | (RefSeq) hypothetical protein (A)	93.7	634	40	0	1	634	1	634	0	1243.4
1677_t	fgr:FGSG_08423	K09704	uncharacterized protein | (RefSeq) hypothetical protein (A)	85.8	514	66	1	1	514	1	507	1.9e-270	936.8
1678_t	fpu:FPSE_05032	K10589	ubiquitin-protein ligase E3 C [EC:2.3.2.26] | (RefSeq) hypothetical protein (A)	74.8	1149	286	2	1	1146	1	1149	0	1706.4
1679_t	nhe:NECHADRAFT_59146	K13126	polyadenylate-binding protein | (RefSeq) hypothetical protein (A)	88.2	745	75	5	1	736	1	741	9e-277	958.4
1681_t	afv:AFLA_005130			51.1	178	82	3	1	177	1	174	4e-44	185.3
1683_t	fpu:FPSE_05027	K02992	small subunit ribosomal protein S7 | (RefSeq) hypothetical protein (A)	85.6	355	44	3	1	351	1	352	1.6e-159	567.8
1684_t	fgr:FGSG_08415	K01193	beta-fructofuranosidase [EC:3.2.1.26] | (RefSeq) hypothetical protein (A)	87.4	619	78	0	1	619	1	619	0	1136.7
1685_t	nhe:NECHADRAFT_36385	K00010	myo-inositol 2-dehydrogenase / D-chiro-inositol 1-dehydrogenase [EC:1.1.1.18 1.1.1.369] | (RefSeq) hypothetical protein (A)	94.3	351	20	0	3	353	2	352	9.4e-192	674.9
1686_t	fgr:FGSG_08410	K08150	MFS transporter, SP family, solute carrier family 2 (myo-inositol transporter), member 13 | (RefSeq) hypothetical protein (A)	89.2	528	57	0	3	530	4	531	8.6e-266	921.4
1688_t	nhe:NECHADRAFT_55048			69.4	523	160	0	1	523	1	523	5.3e-223	779.2
1689_t	fpu:FPSE_11939	K00327	NADPH-ferrihemoprotein reductase [EC:1.6.2.4] | (RefSeq) hypothetical protein (A)	80.1	709	138	2	1	708	1	707	0	1198.3
1690_t	smp:SMAC_07153	K03380	phenol 2-monooxygenase (NADPH) [EC:1.14.13.7] | (RefSeq) uncharacterized protein (A)	31.9	144	93	3	124	263	735	877	3.5e-11	75.1
1692_t	srd:SD10_27495			31.8	569	354	13	9	571	3	543	2.3e-70	272.3
1693_t	cmt:CCM_02900			30.2	255	174	4	45	298	28	279	1.1e-21	110.2
1694_t	strm:M444_09230			25.3	494	312	16	16	494	1	452	2.6e-25	122.5
1695_t	fgr:FGSG_08405	K03657	ATP-dependent DNA helicase UvrD/PcrA [EC:5.6.2.4] | (RefSeq) hypothetical protein (A)	84.4	994	145	5	64	1055	2	987	0	1577.4
1697_t	cal:CaO19.12407			37	92	55	1	230	321	174	262	6.1e-07	62.4
1698_t	fpu:FPSE_09012	K01207	beta-N-acetylhexosaminidase [EC:3.2.1.52] | (RefSeq) hypothetical protein (A)	92.7	928	66	2	59	984	1	928	0	1704.5
1699_t	fpu:FPSE_09013	K01443	N-acetylglucosamine-6-phosphate deacetylase [EC:3.5.1.25] | (RefSeq) hypothetical protein (A)	90.7	443	41	0	1	443	1	443	1.7e-238	830.5
1700_t	mgr:MGG_00622			49.6	605	219	21	1	529	1	595	7.8e-134	483
1701_t	fgr:FGSG_08398	K02564	glucosamine-6-phosphate deaminase [EC:3.5.99.6] | (RefSeq) glucosamine-6-phosphate isomerase (A)	91.8	427	32	2	1	426	1	425	1.8e-221	773.9
1702_t	fpu:FPSE_09016	K00844	hexokinase [EC:2.7.1.1] | (RefSeq) hypothetical protein (A)	88.3	547	64	0	3	549	2	548	1.8e-274	950.3
1704_t	nhe:NECHADRAFT_67376	K12189	ESCRT-II complex subunit VPS25 | (RefSeq) hypothetical protein (A)	78.7	202	23	2	1	182	1	202	1e-85	321.6
1705_t	fpu:FPSE_09019	K17877	nitrite reductase (NAD(P)H) [EC:1.7.1.4] | (RefSeq) hypothetical protein (A)	91.2	1089	95	1	1	1089	1	1088	0	2065
1706_t	sce:YDL138W	K08139	MFS transporter, SP family, sugar:H+ symporter | (RefSeq) RGT2; glucose sensor (A)	31.9	461	285	11	10	453	111	559	1.4e-49	203
1707_t	fpu:FPSE_06021	K01811	alpha-D-xyloside xylohydrolase [EC:3.2.1.177] | (RefSeq) hypothetical protein (A)	91	780	70	0	1	780	1	780	0	1536.5
1708_t	fgr:FGSG_08609	K05349	beta-glucosidase [EC:3.2.1.21] | (RefSeq) hypothetical protein (A)	90.3	773	72	1	1	770	1	773	0	1413.3
1710_t	fpu:FPSE_06024	K00551	phosphatidylethanolamine/phosphatidyl-N-methylethanolamine N-methyltransferase [EC:2.1.1.17 2.1.1.71] | (RefSeq) hypothetical protein (A)	86.5	207	28	0	1	207	4	210	1.1e-102	378.3
1711_t	fgr:FGSG_08614	K01874	methionyl-tRNA synthetase [EC:6.1.1.10] | (RefSeq) methionyl-tRNA synthetase (A)	95.3	617	29	0	1	617	1	617	0	1250.3
1712_t	dsq:DICSQDRAFT_158503			37.9	398	208	7	4	385	563	937	9.5e-24	117.1
1714_t	vin:AKJ08_3157			32.1	212	128	8	3	208	39	240	2.3e-15	88.2
1715_t	fgr:FGSG_08619	K03137	transcription initiation factor TFIIE subunit beta | (RefSeq) hypothetical protein (A)	89.2	305	32	1	1	304	1	305	4.5e-150	536.2
1716_t	fgr:FGSG_04852	K00326	cytochrome-b5 reductase [EC:1.6.2.2] | (RefSeq) hypothetical protein (A)	54.3	92	41	1	5	95	8	99	2.7e-20	104
1717_t	fpu:FPSE_06031	K10364	F-actin-capping protein subunit alpha | (RefSeq) hypothetical protein (A)	93.8	273	17	0	1	273	1	273	1.1e-144	518.1
1718_t	fgr:FGSG_08622	K00167	2-oxoisovalerate dehydrogenase E1 component beta subunit [EC:1.2.4.4] | (RefSeq) 2-oxoisovalerate dehydrogenase subunit beta (A)	93.8	404	25	0	1	404	1	404	8.1e-224	781.6
1719_t	nhe:NECHADRAFT_91874	K01210	glucan 1,3-beta-glucosidase [EC:3.2.1.58] | (RefSeq) hypothetical protein (A)	81	659	113	4	47	697	46	700	4.3e-273	946
1720_t	psea:WY02_15015			51.7	205	94	1	9	213	10	209	1.2e-51	208.8
1721_t	kla:KLLA0F18106g			33.5	388	246	7	69	453	121	499	3.6e-53	214.9
1723_t	fgr:FGSG_08627	K00861	riboflavin kinase [EC:2.7.1.26] | (RefSeq) riboflavin kinase (A)	88.6	211	23	1	1	210	1	211	6.8e-105	385.6
1724_t	psm:PSM_A0262			36.1	169	99	4	5	171	4	165	3.1e-16	91.3
1725_t	scm:SCHCODRAFT_104024			36.4	107	58	4	80	180	137	239	5.6e-08	63.5
1727_t	fpu:FPSE_10697	K08793	serine/threonine kinase 32 [EC:2.7.11.1] | (RefSeq) hypothetical protein (A)	94.1	522	31	0	1	522	1	522	7.4e-286	988
1730_t	fpu:FPSE_10693	K09184	GATA-binding protein, other eukaryote | (RefSeq) hypothetical protein (A)	84.7	966	128	8	1	963	1	949	0	1311.2
1731_t	mgr:MGG_02757	K06684	cell cycle protein kinase DBF2 [EC:2.7.11.-] | (RefSeq) AGC/NDR protein kinase (A)	78.1	680	119	10	1	661	1	669	2.4e-305	1053.1
1733_t	fgr:FGSG_08637	K15163	mediator of RNA polymerase II transcription subunit 12, fungi type | (RefSeq) hypothetical protein (A)	86.2	1526	200	7	1	1519	7	1529	0	2560
1734_t	pgr:PGTG_00754	K19839	Rho-type GTPase-activating protein 1/2 | (RefSeq) hypothetical protein (A)	34.5	197	124	3	571	766	1003	1195	3.4e-29	136
1737_t	maw:MAC_00929	K01164	ribonuclease P/MRP protein subunit POP1 [EC:3.1.26.5] | (RefSeq) ribonuclease P complex subunit Pop1, putative (A)	60.4	144	57	0	7	150	919	1062	5.2e-49	199.5
1738_t	fpu:FPSE_10685	K01164	ribonuclease P/MRP protein subunit POP1 [EC:3.1.26.5] | (RefSeq) hypothetical protein (A)	73.4	911	233	5	1	906	1	907	0	1315.8
1740_t	tmn:UCRPA7_797	K09490	endoplasmic reticulum chaperone BiP [EC:3.6.4.10] | (RefSeq) putative hsp70-like protein (A)	29.7	462	292	8	18	472	44	479	1.4e-48	199.9
1741_t	fgr:FGSG_08645	K03681	exosome complex component RRP40 | (RefSeq) hypothetical protein (A)	93.1	245	17	0	1	245	1	245	2.4e-125	453.8
1743_t	fpu:FPSE_11568			68.3	780	229	3	14	776	13	791	0	1097
1744_t	fpu:FPSE_11567	K00558	DNA (cytosine-5)-methyltransferase 1 [EC:2.1.1.37] | (RefSeq) hypothetical protein (A)	57.6	639	212	10	1	621	1	598	2.8e-199	700.7
1745_t	afm:AFUA_6G03760			45.8	426	198	7	61	471	38	445	8.6e-95	353.2
1746_t	nhe:NECHADRAFT_35835	K10706	senataxin [EC:5.6.2.-] | (RefSeq) hypothetical protein (A)	79.3	2036	369	12	1	2024	1	1995	0	3114.3
1748_t	mrd:Mrad2831_5782			32.9	210	114	4	50	254	50	237	2.4e-24	118.2
1751_t	fpu:FPSE_11560	K03236	translation initiation factor 1A | (RefSeq) hypothetical protein (A)	96.8	158	4	1	1	158	1	157	3.1e-78	296.6
1752_t	fgr:FGSG_08656	K23612	neural Wiskott-Aldrich syndrome protein | (RefSeq) hypothetical protein (A)	92.6	242	15	1	1	242	1	239	5.8e-128	463.8
1753_t	fgr:FGSG_08658	K10848	DNA excision repair protein ERCC-4 [EC:3.1.-.-] | (RefSeq) hypothetical protein (A)	94	937	56	0	1	937	1	937	0	1710.3
1754_t	fpu:FPSE_11555	K16075	magnesium transporter | (RefSeq) hypothetical protein (A)	85	501	74	1	1	500	36	536	1.8e-212	744.2
1755_t	pte:PTT_14215			37.4	91	50	1	58	148	68	151	2.7e-05	55.5
1756_t	cot:CORT_0A09780	K06656	PHO85 cyclin-1 | (RefSeq) Pcl2 cyclin (A)	33	115	64	4	153	265	67	170	0.00099	51.2
1757_t	nhe:NECHADRAFT_59311	K12812	ATP-dependent RNA helicase UAP56/SUB2 [EC:3.6.4.13] | (RefSeq) hypothetical protein (A)	98.2	434	8	0	1	434	1	434	1.8e-245	853.6
1758_t	nhe:NECHADRAFT_103829	K03540	ribonuclease P protein subunit RPR2 [EC:3.1.26.5] | (RefSeq) hypothetical protein (A)	76.5	153	35	1	1	152	1	153	1.7e-57	228
1760_t	mbe:MBM_07048	K00077	2-dehydropantoate 2-reductase [EC:1.1.1.169] | (RefSeq) 2-dehydropantoate 2-reductase (A)	27.2	302	207	5	26	322	23	316	8.7e-25	121.3
1761_t	fpu:FPSE_11690	K05609	ubiquitin carboxyl-terminal hydrolase L3 [EC:3.4.19.12] | (RefSeq) hypothetical protein (A)	83.9	249	40	0	1	249	1	249	1.7e-123	447.6
1763_t	fpu:FPSE_11693	K11377	elongator complex protein 6 | (RefSeq) hypothetical protein (A)	82.8	267	46	0	1	267	1	267	4.7e-119	433
1765_t	nhe:NECHADRAFT_49951	K08158	MFS transporter, DHA1 family, multidrug resistance protein | (RefSeq) hypothetical protein (A)	28.4	211	149	1	116	324	87	297	7.7e-15	88.2
1766_t	tdl:TDEL_0C01610	K07126	uncharacterized protein | (RefSeq) TDEL0C01610; hypothetical protein (A)	31.5	321	212	3	609	926	182	497	3.6e-33	149.4
1767_t	pte:PTT_19608	K10848	DNA excision repair protein ERCC-4 [EC:3.1.-.-] | (GenBank) hypothetical protein (A)	58.6	70	29	0	13	82	7	76	5.3e-17	92.8
1768_t	fpu:FPSE_11698	K01527	nascent polypeptide-associated complex subunit beta | (RefSeq) hypothetical protein (A)	97.4	152	4	0	4	155	2	153	1.9e-75	287.3
1769_t	nhe:NECHADRAFT_36604	K15440	tRNA-specific adenosine deaminase 1 [EC:3.5.4.34] | (RefSeq) hypothetical protein (A)	67.1	417	128	5	1	412	1	413	8.5e-152	542.3
1770_t	fgr:FGSG_08676	K02896	large subunit ribosomal protein L24e | (RefSeq) 60S ribosomal protein L24 (A)	90.3	124	1	1	1	124	1	113	7.1e-52	209.1
1771_t	nhe:NECHADRAFT_67423	K14171	alkyl hydroperoxide reductase 1 [EC:1.11.1.24] | (RefSeq) hypothetical protein (A)	81.4	167	31	0	1	167	1	167	9.6e-78	295
1772_t	fgr:FGSG_08678	K07023	5'-deoxynucleotidase [EC:3.1.3.89] | (RefSeq) hypothetical protein (A)	81.7	241	41	1	1	241	1	238	2.8e-110	403.7
1774_t	fpu:FPSE_11704	K09680	type II pantothenate kinase [EC:2.7.1.33] | (RefSeq) hypothetical protein (A)	94	463	28	0	1	463	1	463	9.9e-250	867.8
1776_t	nhe:NECHADRAFT_92026	K06640	serine/threonine-protein kinase ATR [EC:2.7.11.1] | (RefSeq) hypothetical protein (A)	67.7	161	42	2	10	160	2331	2491	3.7e-60	237.7
1777_t	fpu:FPSE_11708	K06640	serine/threonine-protein kinase ATR [EC:2.7.11.1] | (RefSeq) hypothetical protein (A)	82.4	3083	522	8	1	3070	1	3074	0	5033.4
1779_t	vba:IMCC26134_04785			35.7	185	74	4	16	200	12	151	1.1e-20	106.7
1781_t	fgr:FGSG_08688	K01968	3-methylcrotonyl-CoA carboxylase alpha subunit [EC:6.4.1.4] | (RefSeq) hypothetical protein (A)	92.8	734	52	1	1	733	1	734	0	1364.4
1783_t	bze:COCCADRAFT_84900	K00866	choline kinase [EC:2.7.1.32] | (RefSeq) hypothetical protein (A)	53	559	229	7	1	544	12	551	2.8e-145	521.2
1784_t	fpu:FPSE_11715	K11227	mitogen-activated protein kinase kinase [EC:2.7.12.2] | (RefSeq) hypothetical protein (A)	83.6	654	100	3	1	654	1	647	9.3e-310	1067.8
1786_t	fpu:FPSE_11717	K23735	lipoyl(octanoyl) transferase 2 [EC:2.3.1.181] | (RefSeq) hypothetical protein (A)	72.1	333	83	3	5	337	1	323	1.9e-133	481.1
1787_t	fpu:FPSE_11718	K00107	D-arabinono-1,4-lactone oxidase [EC:1.1.3.37] | (RefSeq) hypothetical protein (A)	89.1	514	56	0	1	514	1	514	1.9e-286	989.9
1789_t	fgr:FGSG_08696	K12412	pheromone receptor transcription factor | (RefSeq) hypothetical protein (A)	93.3	223	13	2	1	222	1	222	1.2e-83	315.1
1792_t	fpu:FPSE_11725	K01638	malate synthase [EC:2.3.3.9] | (RefSeq) hypothetical protein (A)	97.4	542	14	0	1	542	1	542	0	1085.1
1793_t	afm:AFUA_6G02300			30.5	1252	716	31	83	1236	70	1265	3.1e-125	455.7
1794_t	csu:CSUB_C1403	K22803	structural maintenance of chromosomes protein 5 | (GenBank) conserved hypothetical protein (A)	25.2	345	208	12	755	1063	214	544	1.3e-13	84.7
1796_t	fpu:FPSE_11729	K07204	regulatory associated protein of mTOR | (RefSeq) hypothetical protein (A)	90.3	1396	83	1	1	1343	1	1396	0	2563.9
1797_t	nhe:NECHADRAFT_91963	K22503	aspartyl-tRNA synthetase [EC:6.1.1.12] | (RefSeq) hypothetical protein (A)	93.5	511	33	0	72	582	71	581	2.7e-284	983
1798_t	gtr:GLOTRDRAFT_69493	K09043	AP-1-like transcription factor | (RefSeq) hypothetical protein (A)	41.3	121	60	3	124	233	125	245	5.4e-08	64.3
1799_t	fgr:FGSG_08706	K00993	ethanolaminephosphotransferase [EC:2.7.8.1] | (RefSeq) hypothetical protein (A)	95.6	413	18	0	1	413	1	413	4e-234	815.8
1801_t	tve:TRV_07593			37	165	80	7	518	672	497	647	1.6e-09	70.5
1802_t	fgr:FGSG_08709	K08869	aarF domain-containing kinase | (RefSeq) hypothetical protein (A)	91.9	642	50	2	1	641	15	655	0	1211.4
1803_t	abp:AGABI1DRAFT81278	K16944	septin 7 | (RefSeq) AGABI1DRAFT_81278; hypothetical protein (A)	24.1	381	191	9	137	512	45	332	3.3e-15	89
1806_t	fgr:FGSG_08712	K01679	fumarate hydratase, class II [EC:4.2.1.2] | (RefSeq) fumarate hydratase (A)	96.6	529	18	0	1	529	1	529	1.2e-288	997.3
1808_t	nhe:NECHADRAFT_67454	K02987	small subunit ribosomal protein S4e | (RefSeq) 40S ribosomal protein S4 (A)	98.9	261	3	0	1	261	1	261	1.4e-147	527.7
1809_t	fpu:FPSE_07700	K00102	D-lactate dehydrogenase (cytochrome) [EC:1.1.2.4] | (RefSeq) hypothetical protein (A)	87	585	71	2	1	585	1	580	6.3e-294	1015
1810_t	nhe:NECHADRAFT_91974	K11699	RNA-dependent RNA polymerase [EC:2.7.7.48] | (RefSeq) RDR2103; hypothetical protein (A)	65.3	1229	416	5	59	1277	1	1228	0	1686
1812_t	fpu:FPSE_07704	K10352	myosin heavy chain 9/10/11/14 | (RefSeq) hypothetical protein (A)	86.2	2397	327	3	6	2401	4	2398	0	3189.1
1814_t	fgr:FGSG_08721	K04565	superoxide dismutase, Cu-Zn family [EC:1.15.1.1] | (RefSeq) superoxide dismutase (A)	96.8	154	5	0	1	154	1	154	5.4e-83	312.4
1815_t	fgr:FGSG_08722	K15979	staphylococcal nuclease domain-containing protein 1 | (RefSeq) hypothetical protein (A)	92.3	885	68	0	1	885	1	885	0	1640.6
1816_t	fpu:FPSE_07708	K00616	transaldolase [EC:2.2.1.2] | (RefSeq) hypothetical protein (A)	82.3	368	36	3	1	368	1	339	4.6e-157	559.7
1817_t	pic:PICST_62390			23.3	361	169	8	78	413	86	363	9.9e-15	87
1818_t	fgr:FGSG_13310	K18178	cytochrome c oxidase assembly factor 5 | (RefSeq) hypothetical protein (A)	97.6	123	3	0	27	149	10	132	4.1e-64	249.6
1821_t	hoh:Hoch_6853			33.8	201	117	7	1	199	1	187	1.3e-16	92.4
1823_t	mgr:MGG_02832	K04345	protein kinase A [EC:2.7.11.11] | (RefSeq) AGC/PKA protein kinase (A)	75.8	347	77	2	49	392	66	408	2.7e-155	553.9
1825_t	fpu:FPSE_07715	K14758	casein kinase I homolog HRR25 [EC:2.7.11.1] | (RefSeq) hypothetical protein (A)	99.5	371	2	0	1	371	1	371	2.4e-214	750
1830_t	fpu:FPSE_01210	K01951	GMP synthase (glutamine-hydrolysing) [EC:6.3.5.2] | (RefSeq) hypothetical protein (A)	86.1	560	57	2	1	559	1	540	2.2e-278	963.4
1831_t	fgr:FGSG_08736	K01372	bleomycin hydrolase [EC:3.4.22.40] | (RefSeq) hypothetical protein (A)	90.9	504	46	0	1	504	1	504	1.3e-271	940.6
1832_t	tpf:TPHA_0O00420	K03263	translation initiation factor 5A | (RefSeq) TPHA0O00420; hypothetical protein (A)	28	150	90	7	505	647	19	157	1.1e-07	64.3
1834_t	tml:GSTUM_00004012001	K17095	annexin A7/11 | (RefSeq) hypothetical protein (A)	30.7	244	157	5	528	771	213	444	1.6e-21	110.5
1836_t	ure:UREG_00738	K12584	m7GpppX diphosphatase [EC:3.6.1.59] | (RefSeq) hypothetical protein (A)	36.9	320	189	6	141	460	6	312	1.1e-57	229.9
1837_t	tve:TRV_04616	K18280	6-hydroxytryprostatin B O-methyltransferase [EC:2.1.1.293] | (RefSeq) O-methyltransferase, putative (A)	32.9	428	274	5	19	437	24	447	1.3e-57	229.6
1838_t	pcs:Pc21g12440			31.2	2473	1470	57	5	2343	13	2388	6e-303	1047
1839_t	ssx:SACTE_1829			30.1	498	326	7	50	541	22	503	2.2e-44	186
1842_t	mtm:MYCTH_2300779	K05857	phosphatidylinositol phospholipase C, delta [EC:3.1.4.11] | (RefSeq) hypothetical protein (A)	27.8	669	300	21	118	711	451	1011	1.1e-43	184.1
1846_t	fgr:FGSG_08785	K13431	signal recognition particle receptor subunit alpha | (RefSeq) hypothetical protein (A)	91.2	662	35	3	1	662	1	639	0	1152.1
1851_t	psl:Psta_4529			28.7	561	270	14	799	1356	218	651	2.6e-40	173.7
1852_t	mgr:MGG_02570			63.8	257	91	1	1	255	81	337	5.2e-99	366.3
1853_t	fgr:FGSG_08779	K06133	4'-phosphopantetheinyl transferase [EC:2.7.8.-] | (RefSeq) hypothetical protein (A)	74.4	309	62	1	1	292	1	309	2.7e-128	463.8
1854_t	fgr:FGSG_08778	K09595	minor histocompatibility antigen H13 [EC:3.4.23.-] | (RefSeq) hypothetical protein (A)	81.3	573	96	3	1	572	1	563	3.1e-253	879.8
1855_t	fgr:FGSG_08777	K12733	peptidyl-prolyl cis-trans isomerase-like 1 [EC:5.2.1.8] | (RefSeq) peptidyl-prolyl cis-trans isomerase ppi1 (A)	91.4	162	14	0	1	162	1	162	3.3e-83	313.2
1856_t	bor:COCMIDRAFT_87780	K01164	ribonuclease P/MRP protein subunit POP1 [EC:3.1.26.5] | (RefSeq) hypothetical protein (A)	33.5	242	132	5	6	220	859	1098	2e-27	129
1857_t	spo:SPBC13E7.02	K20793	N-alpha-acetyltransferase 50 [EC:2.3.1.258 2.3.1.309] | (RefSeq) cwf24; zf-C3HC4 domain-containing and GCN5-like protein cwf24 (A)	30.7	166	94	6	77	242	381	525	2.1e-10	72.4
1858_t	fgr:FGSG_08774	K00844	hexokinase [EC:2.7.1.1] | (RefSeq) glucokinase (A)	90.3	549	53	0	1	549	1	549	1.9e-284	983.4
1859_t	nhe:NECHADRAFT_67302	K00966	mannose-1-phosphate guanylyltransferase [EC:2.7.7.13] | (RefSeq) hypothetical protein (A)	98.1	364	7	0	1	364	1	364	5.3e-190	669.1
1861_t	fpu:FPSE_10042	K05954	protein farnesyltransferase subunit beta [EC:2.5.1.58] | (RefSeq) hypothetical protein (A)	84.7	476	59	2	1	474	1	464	1.6e-242	844
1864_t	nhe:NECHADRAFT_59065			100	305	0	0	1	305	1	305	3.8e-165	586.3
1865_t	fpu:FPSE_10046	K10632	BRCA1-associated protein [EC:2.3.2.27] | (RefSeq) hypothetical protein (A)	82.2	704	124	1	1	703	1	704	0	1186
1866_t	fpu:FPSE_07750	K13507	glycerol-3-phosphate O-acyltransferase / dihydroxyacetone phosphate acyltransferase [EC:2.3.1.15 2.3.1.42] | (RefSeq) hypothetical protein (A)	92.7	769	56	0	1	769	1	769	0	1360.1
1867_t	nhe:NECHADRAFT_67309	K13507	glycerol-3-phosphate O-acyltransferase / dihydroxyacetone phosphate acyltransferase [EC:2.3.1.15 2.3.1.42] | (RefSeq) hypothetical protein (A)	77.5	360	73	4	35	389	804	1160	5.7e-158	562.8
1870_t	fgr:FGSG_08763	K11585	chromobox protein 1 | (RefSeq) hypothetical protein (A)	67.1	249	78	2	1	245	1	249	2.6e-71	274.2
1872_t	fpu:FPSE_07745	K04567	lysyl-tRNA synthetase, class II [EC:6.1.1.6] | (RefSeq) hypothetical protein (A)	95.7	610	25	1	1	609	1	610	0	1140.6
1873_t	fgr:FGSG_08760	K02259	heme a synthase [EC:1.17.99.9] | (RefSeq) cytochrome c oxidase assembly protein COX15 (A)	92.6	476	35	0	1	476	1	476	1.7e-252	877.1
1874_t	fpu:FPSE_07743	K14567	U3 small nucleolar RNA-associated protein 14 | (RefSeq) hypothetical protein (A)	78.1	887	180	5	1	886	1	874	7.7e-259	899
1875_t	fgr:FGSG_08758	K07300	Ca2+:H+ antiporter | (RefSeq) hypothetical protein (A)	87.3	458	53	4	1	455	1	456	5.6e-205	719.2
1876_t	fgr:FGSG_08757	K01180	endo-1,3(4)-beta-glucanase [EC:3.2.1.6] | (RefSeq) hypothetical protein (A)	84.9	854	125	2	1	854	1	850	0	1484.5
1877_t	maj:MAA_02172	K01180	endo-1,3(4)-beta-glucanase [EC:3.2.1.6] | (RefSeq) glycoside hydrolase family 81 protein (A)	49.6	280	118	7	1	260	1	277	6.5e-65	253.1
1878_t	fpu:FPSE_07739	K09529	DnaJ homolog subfamily C member 9 | (RefSeq) hypothetical protein (A)	87.6	299	35	1	1	299	1	297	4.3e-137	493
1879_t	kla:KLLA0F24794g			45.2	166	77	5	4	167	442	595	4.2e-25	120.2
1880_t	mrr:Moror_2837	K11593	eukaryotic translation initiation factor 2C | (GenBank) argonaute-like protein (A)	31.9	703	398	21	357	1027	241	894	3.8e-79	302.4
1882_t	fgr:FGSG_08745	K14800	pre-rRNA-processing protein TSR2 | (RefSeq) hypothetical protein (A)	80.6	206	38	1	1	206	90	293	4.7e-74	283.1
1883_t	brh:RBRH_02118	K14731	epsilon-lactone hydrolase [EC:3.1.1.83] | (GenBank) Esterase (EC 3.1.1.-) (A)	48.2	141	67	1	122	262	59	193	3e-27	129.8
1884_t	fpu:FPSE_07732	K17422	large subunit ribosomal protein L41 | (RefSeq) hypothetical protein (A)	95.1	103	5	0	1	103	1	103	6e-54	215.3
1885_t	pno:SNOG_06999	K20308	trafficking protein particle complex subunit 11 | (RefSeq) SNOG_06998; hypothetical protein (A)	37.8	1270	708	24	1	1212	1	1246	1.1e-242	845.9
1886_t	pno:SNOG_10851	K01952	phosphoribosylformylglycinamidine synthase [EC:6.3.5.3] | (RefSeq) SNOG_10850; hypothetical protein (A)	38.2	539	317	5	48	579	1	530	1e-94	353.2
1888_t	prw:PsycPRwf_1736			28.2	220	122	7	51	251	22	224	9e-16	90.5
1892_t	fgr:FGSG_02639	K02537	mitotic spindle assembly checkpoint protein MAD2 | (RefSeq) mitotic spindle checkpoint component mad2 (A)	86.6	231	31	0	1	231	1	231	4.8e-104	382.9
1893_t	fgr:FGSG_02640	K11836	ubiquitin carboxyl-terminal hydrolase 5/13 [EC:3.4.19.12] | (RefSeq) hypothetical protein (A)	92.1	776	57	2	1	774	1	774	0	1489.2
1894_t	actn:L083_5753			27.6	330	208	10	917	1244	459	759	1.4e-17	98.2
1898_t	kla:KLLA0D07161g			66.2	151	47	1	24	170	29	179	2.1e-49	201.1
1899_t	fpu:FPSE_11900	K17842	torulene dioxygenase [EC:1.13.11.59] | (RefSeq) hypothetical protein (A)	82	579	100	2	1	577	1	577	2.6e-300	1036.2
1902_t	fpu:FPSE_00340	K05349	beta-glucosidase [EC:3.2.1.21] | (RefSeq) hypothetical protein (A)	93.4	832	55	0	1	832	1	832	0	1590.1
1903_t	maw:MAC_00028	K14309	nuclear pore complex protein Nup93 | (RefSeq) putative nucleoporin-interacting protein NIC96 (A)	26.4	534	361	14	22	536	1262	1782	5e-27	128.3
1905_t	nhe:NECHADRAFT_81985	K15454	tRNA pseudouridine32 synthase [EC:5.4.99.28] | (RefSeq) pseudouridine synthase (A)	87.8	443	52	1	74	514	83	525	5.5e-241	839
1906_t	fgr:FGSG_02629	K07107	acyl-CoA thioester hydrolase [EC:3.1.2.-] | (RefSeq) hypothetical protein (A)	87.5	152	19	0	1	152	1	152	4.1e-73	279.6
1907_t	mgr:MGG_08115			46.3	322	167	5	5	321	28	348	2.3e-64	251.5
1908_t	gba:J421_6128			33.9	446	273	8	14	456	22	448	4.2e-54	218
1910_t	ani:AN5835.2	K00600	glycine hydroxymethyltransferase [EC:2.1.2.1] | (RefSeq) hypothetical protein (A)	55.4	554	193	12	6	514	1035	1579	2.4e-150	538.1
1913_t	fpu:FPSE_11905	K11979	E3 ubiquitin-protein ligase UBR7 [EC:2.3.2.27] | (RefSeq) hypothetical protein (A)	77.4	531	117	2	24	551	19	549	9.4e-231	805.1
1914_t	nhe:NECHADRAFT_94654	K02540	DNA replication licensing factor MCM2 [EC:5.6.2.3] | (RefSeq) hypothetical protein (A)	92.6	826	59	1	35	858	1	826	0	1476.8
1915_t	srt:Srot_2177			33.1	263	165	6	25	281	53	310	3.1e-31	141.4
1916_t	afv:AFLA_139220			28.8	313	215	6	63	373	60	366	1.2e-28	133.3
1924_t	pic:PICST_50486	K08066	nuclear transcription factor Y, gamma | (RefSeq) HAP5; CCAAT- binding transcription factor component (A)	75	116	29	0	44	159	1	116	2.7e-45	188
1925_t	ttt:THITE_2155551	K01867	tryptophanyl-tRNA synthetase [EC:6.1.1.2] | (RefSeq) hypothetical protein (A)	49.1	175	80	4	4	172	7	178	4.1e-19	100.5
1927_t	fgr:FGSG_02605	K01867	tryptophanyl-tRNA synthetase [EC:6.1.1.2] | (RefSeq) hypothetical protein (A)	73.9	349	81	3	6	348	6	350	2.8e-140	503.8
1928_t	fgr:FGSG_02606	K02946	small subunit ribosomal protein S10 | (RefSeq) 30S ribosomal protein S10 (A)	93.3	223	13	1	183	405	14	234	8.8e-117	426
1929_t	fpu:FPSE_08664	K03252	translation initiation factor 3 subunit C | (RefSeq) hypothetical protein (A)	95.5	783	35	0	75	857	76	858	0	1411.4
1930_t	mpo:Mpop_3583			40.8	130	52	4	105	234	4	108	2.5e-15	88.2
1931_t	fpu:FPSE_08662	K02937	large subunit ribosomal protein L7e | (RefSeq) hypothetical protein (A)	96	248	10	0	1	248	1	248	1.1e-130	471.5
1932_t	fgr:FGSG_02541	K02955	small subunit ribosomal protein S14e | (RefSeq) 40S ribosomal protein S14 (A)	98.7	151	2	0	1	151	1	151	7.4e-77	292
1933_t	fgr:FGSG_02540	K10841	DNA excision repair protein ERCC-6 | (RefSeq) hypothetical protein (A)	80	1164	228	3	1	1160	1	1163	0	1807.7
1934_t	fgr:FGSG_02539	K00077	2-dehydropantoate 2-reductase [EC:1.1.1.169] | (RefSeq) hypothetical protein (A)	86	435	61	0	34	468	1	435	1e-217	761.5
1936_t	nhe:NECHADRAFT_43203	K12856	pre-mRNA-processing factor 8 | (RefSeq) hypothetical protein (A)	97.9	2325	48	0	44	2368	44	2368	0	4637.4
1937_t	fgr:FGSG_02534	K14324	histone deacetylase complex subunit SAP18 | (RefSeq) hypothetical protein (A)	72.2	234	58	1	1	234	1	227	2.9e-80	303.9
1938_t	fgr:FGSG_02533	K12817	pre-mRNA-splicing factor 18 | (RefSeq) hypothetical protein (A)	92.2	347	26	1	1	346	1	347	3.5e-143	513.5
1939_t	fpu:FPSE_08653	K12175	COP9 signalosome complex subunit 1 | (RefSeq) hypothetical protein (A)	81	463	87	1	1	462	1	463	3.9e-214	749.6
1940_t	val:VDBG_05433	K09241	transcriptional regulatory protein GAL4 | (RefSeq) lactose regulatory protein LAC9 (A)	22.1	656	423	21	58	680	15	615	1.8e-19	104
1941_t	fpu:FPSE_08651	K14213	Xaa-Pro dipeptidase [EC:3.4.13.9] | (RefSeq) hypothetical protein (A)	84.8	547	61	1	13	559	5	529	4.8e-275	952.2
1942_t	fpu:FPSE_08650	K10080	lectin, mannose-binding 1 | (RefSeq) hypothetical protein (A)	84.8	447	55	3	1	446	1	435	1.4e-200	704.5
1943_t	fpu:FPSE_08649	K03849	alpha-1,3-glucosyltransferase [EC:2.4.1.265] | (RefSeq) hypothetical protein (A)	94	501	30	0	1	501	1	501	6.2e-274	948.3
1944_t	bor:COCMIDRAFT_37339			39.2	1063	513	23	22	973	497	1537	3.3e-133	481.9
1945_t	fgr:FGSG_12154	K00799	glutathione S-transferase [EC:2.5.1.18] | (RefSeq) hypothetical protein (A)	80.9	267	50	1	1	266	1	267	4.2e-123	446.4
1947_t	fpu:FPSE_08645	K11559	kinetochore protein Mis12/MTW1 | (RefSeq) hypothetical protein (A)	88.8	347	34	2	1	343	1	346	2e-167	594
1950_t	fgr:FGSG_02522	K04713	sphinganine C4-monooxygenase [EC:1.14.18.5] | (RefSeq) SUR2 protein (A)	90.6	373	35	0	1	373	1	373	1.4e-198	697.6
1952_t	fgr:FGSG_02520	K11664	vacuolar protein sorting-associated protein 72 | (RefSeq) hypothetical protein (A)	62.3	794	266	8	12	793	13	785	2.2e-154	552
1953_t	nhe:NECHADRAFT_62166	K17900	lipase ATG15 [EC:3.1.1.3] | (RefSeq) hypothetical protein (A)	82.2	629	103	3	1	627	6	627	1.1e-267	927.9
1954_t	fpu:FPSE_08638	K09272	FACT complex subunit SSRP1/POB3 | (RefSeq) hypothetical protein (A)	97.3	528	14	0	1	528	1	528	1.5e-279	967.2
1959_t	fgr:FGSG_02511	K14573	nucleolar protein 4 | (RefSeq) hypothetical protein (A)	80.3	768	119	5	1	737	1	767	1.8e-293	1013.8
1960_t	fpu:FPSE_08631	K06678	condensin complex subunit 3 | (RefSeq) hypothetical protein (A)	87.8	1026	119	3	1	1024	1	1022	0	1715.7
1961_t	fpu:FPSE_08630	K05310	ethanolamine phosphate transferase 2 subunit G [EC:2.7.-.-] | (RefSeq) hypothetical protein (A)	90.7	767	71	0	95	861	1	767	0	1420.6
1962_t	cmt:CCM_05781	K05310	ethanolamine phosphate transferase 2 subunit G [EC:2.7.-.-] | (RefSeq) sulfatase, putative (A)	57.8	116	46	1	1	116	1	113	1e-20	105.1
1963_t	fpu:FPSE_08628	K04706	E3 SUMO-protein ligase PIAS1 [EC:2.3.2.-] | (RefSeq) hypothetical protein (A)	78.5	478	90	6	7	474	65	539	7.9e-194	682.2
1964_t	fgr:FGSG_02506	K11788	phosphoribosylamine--glycine ligase / phosphoribosylformylglycinamidine cyclo-ligase [EC:6.3.4.13 6.3.3.1] | (RefSeq) phosphoribosylformylglycinamidine cyclo-ligase (A)	95.9	797	33	0	1	797	1	797	0	1541.9
1965_t	maj:MAA_00515	K04706	E3 SUMO-protein ligase PIAS1 [EC:2.3.2.-] | (RefSeq) Zinc finger domain-containing protein, MIZ-type (A)	79.1	225	40	4	1	218	579	803	7.3e-94	349
1966_t	fgr:FGSG_02504	K00026	malate dehydrogenase [EC:1.1.1.37] | (RefSeq) malate dehydrogenase (A)	96.1	335	8	1	1	335	1	330	1.6e-177	627.5
1967_t	fpu:FPSE_08624	K02903	large subunit ribosomal protein L28e | (RefSeq) hypothetical protein (A)	91.8	159	13	0	1	159	1	159	1.2e-72	278.1
1969_t	fgr:FGSG_02502	K00227	Delta7-sterol 5-desaturase [EC:1.14.19.20] | (RefSeq) C-5 sterol desaturase (A)	86.8	349	44	1	1	347	1	349	1.9e-173	614
1970_t	nhe:NECHADRAFT_123180	K06666	general transcriptional corepressor TUP1 | (RefSeq) TUP2101; chromatin associated protein (A)	83.1	573	84	2	1	573	1	560	9.4e-171	605.9
1971_t	mgr:MGG_08828	K14532	ribonuclease MRP protein subunit RMP1 | (RefSeq) hypothetical protein (A)	32.6	239	122	5	3	221	5	224	1.2e-16	92.8
1972_t	fpu:FPSE_08618	K15015	solute carrier family 32 (vesicular inhibitory amino acid transporter) | (RefSeq) hypothetical protein (A)	86.3	678	88	3	1	677	1	674	3.8e-311	1072.4
1973_t	ago:AGOS_ADR300C	K08286	protein-serine/threonine kinase [EC:2.7.11.-] | (RefSeq) ADR300Cp (A)	35.3	346	170	6	11	306	11	352	4.1e-52	211.8
1974_t	fpu:FPSE_08610	K09880	enolase-phosphatase E1 [EC:3.1.3.77] | (RefSeq) hypothetical protein (A)	66.3	338	18	1	1	338	1	242	6.8e-115	419.5
1975_t	fgr:FGSG_02492	K18849	25S rRNA (adenine2142-N1)-methyltransferase [EC:2.1.1.286] | (RefSeq) hypothetical protein (A)	90.7	290	27	0	1	290	1	290	1.6e-144	517.7
1976_t	fgr:FGSG_02493	K02893	large subunit ribosomal protein L23Ae | (RefSeq) hypothetical protein (A)	90.8	142	13	0	98	239	10	151	1.9e-66	258.1
1977_t	fgr:FGSG_02494	K17780	mitochondrial import inner membrane translocase subunit TIM8 | (RefSeq) import inner membrane translocase subunit TIM8 (A)	77.9	113	5	1	1	113	1	93	4.9e-41	172.6
1978_t	fpu:FPSE_08614	K16073	magnesium transporter | (RefSeq) hypothetical protein (A)	90.8	629	52	3	1	623	1	629	0	1092
1979_t	fgr:FGSG_02497	K03868	E3 ubiquitin-protein ligase RBX1 [EC:2.3.2.32] | (RefSeq) RING-box protein 1 (A)	98.3	115	2	0	1	115	1	115	2.1e-63	246.9
1981_t	fpu:FPSE_11924	K01262	Xaa-Pro aminopeptidase [EC:3.4.11.9] | (RefSeq) hypothetical protein (A)	91.4	616	53	0	4	619	27	642	0	1158.3
1982_t	fgr:FGSG_02602	K11495	histone H3-like centromeric protein A | (RefSeq) histone H3 (A)	91.9	135	9	2	1	133	1	135	1.1e-60	238
1983_t	fpu:FPSE_11927	K13989	Derlin-2/3 | (RefSeq) hypothetical protein (A)	92.9	239	17	0	1	239	5	243	1.1e-130	471.5
1984_t	fgr:FGSG_02600	K08967	1,2-dihydroxy-3-keto-5-methylthiopentene dioxygenase [EC:1.13.11.53 1.13.11.54] | (RefSeq) 1,2-dihydroxy-3-keto-5-methylthiopentene dioxygenase (A)	93.2	176	12	0	1	176	1	176	2.4e-95	353.6
1985_t	afm:AFUA_6G04850			64.4	267	79	3	1	253	87	351	1.5e-99	368.2
1986_t	fgr:FGSG_02598	K15356	GDP-mannose transporter | (RefSeq) hypothetical protein (A)	95.4	390	18	0	1	390	1	390	5.1e-207	725.7
1989_t	adl:AURDEDRAFT_181036	K10862	tyrosyl-DNA phosphodiesterase 1 [EC:3.1.4.-] | (GenBank) phospholipase D/nuclease (A)	24.9	321	187	11	68	341	86	399	4.1e-09	68.2
1990_t	fgr:FGSG_02593	K08744	cardiolipin synthase (CMP-forming) [EC:2.7.8.41] | (RefSeq) hypothetical protein (A)	81.6	256	40	4	1	254	1	251	1.5e-106	391.3
1991_t	nhe:NECHADRAFT_100996	K12479	vacuolar protein sorting-associated protein 45 | (RefSeq) hypothetical protein (A)	81.6	1226	195	1	1	1226	1	1196	0	2018.8
1992_t	fgr:FGSG_02596	K17764	maintenance of mitochondrial morphology protein 1 | (RefSeq) hypothetical protein (A)	82.9	415	61	2	1	415	1	405	2.7e-185	653.7
1993_t	fgr:FGSG_02597	K08658	prenyl protein peptidase [EC:3.4.22.-] | (RefSeq) hypothetical protein (A)	93.4	302	20	0	3	304	1	302	3.1e-167	593.2
1995_t	fpu:FPSE_11931	K13519	lysophospholipid acyltransferase [EC:2.3.1.51 2.3.1.23 2.3.1.-] | (RefSeq) hypothetical protein (A)	88.3	529	61	1	1	528	1	529	1.3e-280	970.7
1997_t	sve:SVEN_6496			36.2	558	264	14	50	603	1	470	4.1e-78	298.1
2001_t	val:VDBG_09914			40.5	331	178	6	139	460	38	358	6.1e-62	244.2
2002_t	fpu:FPSE_08672	K16732	Ase1/PRC1/MAP65 family protein | (RefSeq) hypothetical protein (A)	82.7	774	125	4	1	772	1	767	0	1160.2
2004_t	fpu:FPSE_08674	K01886	glutaminyl-tRNA synthetase [EC:6.1.1.18] | (RefSeq) hypothetical protein (A)	96.5	631	22	0	1	631	1	631	0	1114.8
2006_t	lbc:LACBIDRAFT_316103	K12472	epidermal growth factor receptor substrate 15 | (RefSeq) hypothetical protein (A)	40.6	69	36	1	553	616	354	422	0.00089	51.2
2008_t	fgr:FGSG_02561	K14792	rRNA biogenesis protein RRP5 | (RefSeq) hypothetical protein (A)	84.9	1791	261	3	1	1790	1	1782	0	2629.4
2010_t	fpu:FPSE_08681	K01412	mitochondrial-processing peptidase subunit alpha [EC:3.4.24.64] | (RefSeq) hypothetical protein (A)	93.9	523	32	0	1	523	41	563	6.8e-263	911.8
2011_t	nis:NIS_0193			39.7	58	31	1	272	329	69	122	0.0001	54.3
2014_t	fgr:FGSG_02567	K11427	[histone H3]-lysine79 N-trimethyltransferase [EC:2.1.1.360] | (RefSeq) hypothetical protein (A)	93.7	493	31	0	1	493	1	493	4.9e-247	859
2016_t	smp:SMAC_07153	K03380	phenol 2-monooxygenase (NADPH) [EC:1.14.13.7] | (RefSeq) uncharacterized protein (A)	35	183	114	2	146	327	733	911	1.2e-21	110.2
2017_t	nhe:NECHADRAFT_100961	K14536	ribosome assembly protein 1 [EC:3.6.5.-] | (RefSeq) hypothetical protein (A)	90.5	1067	94	2	1	1060	1	1067	0	1913.3
2018_t	fgr:FGSG_02571	K15029	translation initiation factor 3 subunit L | (RefSeq) hypothetical protein (A)	97.9	476	10	0	1	476	1	476	9.5e-272	941
2021_t	sfi:SFUL_4183	K03574	8-oxo-dGTP diphosphatase [EC:3.6.1.55] | (GenBank) ADP-ribose pyrophosphatase (A)	44.3	70	38	1	34	103	22	90	2.7e-05	54.7
2022_t	fgr:FGSG_02575	K03258	translation initiation factor 4B | (RefSeq) hypothetical protein (A)	88.7	559	54	4	1	557	1	552	7.8e-193	679.1
2026_t	fpu:FPSE_08698	K08141	MFS transporter, SP family, general alpha glucoside:H+ symporter | (RefSeq) hypothetical protein (A)	88.5	607	61	4	1	606	1	599	0	1086.2
2029_t	adl:AURDEDRAFT_140513	K19356	lytic cellulose monooxygenase (C1-hydroxylating) [EC:1.14.99.54] | (GenBank) hypothetical protein (A)	41.8	196	93	6	55	237	44	231	5.2e-32	143.7
2032_t	fpu:FPSE_08707	K09613	COP9 signalosome complex subunit 5 [EC:3.4.-.-] | (RefSeq) hypothetical protein (A)	91.2	341	27	3	1	340	1	339	3.8e-174	616.3
2033_t	smp:SMAC_00082	K10777	DNA ligase 4 [EC:6.5.1.1] | (RefSeq) uncharacterized protein (A)	61.7	825	294	2	3	827	6	808	1.2e-288	998
2036_t	fgr:FGSG_02588	K02966	small subunit ribosomal protein S19e | (RefSeq) 40S ribosomal protein S19 (A)	97.3	150	2	1	1	148	1	150	6.7e-75	285.4
2037_t	fgr:FGSG_02589	K14709	solute carrier family 39 (zinc transporter), member 1/2/3 | (RefSeq) hypothetical protein (A)	90.7	344	27	2	1	344	1	339	7.1e-160	568.9
2038_t	fpu:FPSE_08714	K17774	mitochondrial distribution and morphology protein 10 | (RefSeq) hypothetical protein (A)	87.9	437	50	1	1	437	1	434	1.3e-206	724.5
2043_t	mbe:MBM_09509			34.8	365	216	12	52	406	380	732	1.1e-49	203.4
2044_t	dha:DEHA2F07766g			29.2	264	149	12	9	242	3	258	1.3e-13	82.8
2045_t	nco:AAW31_08175			39.6	280	149	6	4	279	9	272	9.4e-57	226.1
2046_t	age:AA314_02642			27.5	862	508	26	137	938	12	816	5.3e-56	225.3
2047_t	psi:S70_04215	K08137	MFS transporter, SP family, galactose:H+ symporter | (GenBank) Galactose-proton symporter (A)	29.8	450	298	6	110	556	11	445	2.6e-48	199.1
2048_t	fpu:FPSE_01920	K00698	chitin synthase [EC:2.4.1.16] | (RefSeq) CHS2; CHS2 (A)	85.4	1188	167	4	1	1182	5	1191	0	1936
2049_t	fgr:FGSG_02482	K00381	sulfite reductase (NADPH) hemoprotein beta-component [EC:1.8.1.2] | (RefSeq) sulfite reductase subunit beta (A)	93	1576	70	2	1	1576	1	1535	0	2929.8
2050_t	maw:MAC_08169	K07893	Ras-related protein Rab-6A K22724 inositol phosphorylceramide synthase regulatory subunit | (RefSeq) RAS small monomeric GTPase Rab6 (A)	71.5	239	66	1	21	259	251	487	1.5e-90	338.2
2051_t	fgr:FGSG_02480	K01807	ribose 5-phosphate isomerase A [EC:5.3.1.6] | (RefSeq) hypothetical protein (A)	93.6	281	18	0	1	281	108	388	6.6e-148	528.9
2052_t	fgr:FGSG_02479	K07893	Ras-related protein Rab-6A | (RefSeq) hypothetical protein (A)	98.6	208	3	0	1	208	1	208	8.2e-111	405.2
2053_t	fpu:FPSE_01925	K14840	nucleolar protein 53 | (RefSeq) hypothetical protein (A)	80	440	87	1	1	439	1	440	8.1e-169	599
2054_t	fpu:FPSE_01926	K03885	NADH:quinone reductase (non-electrogenic) [EC:1.6.5.9] | (RefSeq) hypothetical protein (A)	88.5	687	79	0	1	687	7	693	0	1210.7
2055_t	fpu:FPSE_01927	K00876	uridine kinase [EC:2.7.1.48] | (RefSeq) hypothetical protein (A)	95.6	455	20	0	1	455	1	455	3e-251	872.8
2057_t	fgr:FGSG_02474	K03937	NADH dehydrogenase (ubiquinone) Fe-S protein 4 | (RefSeq) hypothetical protein (A)	93.4	197	13	0	1	197	1	197	1.5e-101	374.4
2058_t	pcs:Pc22g09090	K02907	large subunit ribosomal protein L30 | (RefSeq) Pc22g09090 (A)	31	1285	706	52	4	1176	114	1329	7.2e-50	205.3
2059_t	nhe:NECHADRAFT_11060	K02542	DNA replication licensing factor MCM6 [EC:5.6.2.3] | (RefSeq) hypothetical protein (A)	91.9	955	72	3	2	956	1	950	0	1629.8
2062_t	fpu:FPSE_01936	K03146	cysteine-dependent adenosine diphosphate thiazole synthase [EC:2.4.2.60] | (RefSeq) hypothetical protein (A)	96.9	321	8	2	1	319	1	321	8.9e-173	611.7
2064_t	pic:PICST_64026	K20247	hercynylcysteine S-oxide lyase [EC:4.4.1.36] | (RefSeq) CSD2; cysteine desulfurase Selenocysteine lyase (A)	33.5	421	257	8	33	452	21	419	3.1e-62	245
2065_t	fpu:FPSE_01939			63	978	311	14	1	958	1	947	1.4e-301	1041.2
2066_t	fpu:FPSE_01940	K01279	tripeptidyl-peptidase I [EC:3.4.14.9] | (RefSeq) hypothetical protein (A)	81.7	596	108	1	1	595	1	596	4e-288	995.7
2067_t	afm:AFUA_4G03930			58	510	189	4	3	512	2	486	1e-173	615.5
2069_t	pte:PTT_11541	K01067	acetyl-CoA hydrolase [EC:3.1.2.1] | (GenBank) hypothetical protein (A)	32.5	292	133	12	183	435	631	897	2.6e-10	72.8
2070_t	tve:TRV_05830	K00844	hexokinase [EC:2.7.1.1] | (RefSeq) glucokinase, putative (A)	37.6	497	275	11	2	481	10	488	2e-57	229.2
2071_t	fgr:FGSG_02461	K00026	malate dehydrogenase [EC:1.1.1.37] | (RefSeq) malate dehydrogenase (A)	97	336	10	0	1	336	1	336	1.9e-178	630.6
2072_t	fpu:FPSE_01946	K14950	manganese-transporting P-type ATPase [EC:7.2.2.-] | (RefSeq) hypothetical protein (A)	94.9	1317	65	2	1	1316	1	1316	0	2415.2
2073_t	amd:AMED_3604			50	260	121	5	52	311	55	305	1e-59	236.1
2074_t	spe:Spro_0990			41.1	275	158	3	5	279	21	291	2.3e-63	248.1
2075_t	afm:AFUA_3G03450			28.4	476	303	12	45	503	34	488	1.5e-44	186.4
2076_t	hna:Hneap_0527	K07552	MFS transporter, DHA1 family, multidrug resistance protein | (GenBank) drug resistance transporter, Bcr/CflA subfamily (A)	35.8	179	115	0	51	229	14	192	1.2e-22	113.6
2077_t	syb:TZ53_01900			30.4	395	248	12	1	380	2	384	1.4e-32	146.7
2078_t	fgr:FGSG_02455	K17782	mitochondrial intermembrane space import and assembly protein 40 | (RefSeq) hypothetical protein (A)	62.7	373	106	4	1	345	1	368	1.6e-106	391.7
2079_t	fpu:FPSE_01953	K00949	thiamine pyrophosphokinase [EC:2.7.6.2] | (RefSeq) hypothetical protein (A)	91.9	260	20	1	1	260	1	259	9.8e-138	495
2080_t	fgr:FGSG_12137	K08496	golgi SNAP receptor complex member 2 | (RefSeq) hypothetical protein (A)	91.4	243	20	1	1	242	1	243	2.8e-118	430.3
2081_t	fgr:FGSG_12136	K19200	isopenicillin-N N-acyltransferase like protein | (RefSeq) hypothetical protein (A)	74.2	356	92	0	1	356	1	356	6.2e-159	565.8
2082_t	nar:Saro_0215			29.7	313	196	8	73	378	103	398	2.4e-26	125.6
2083_t	nhe:NECHADRAFT_43795	K14816	pre-60S factor REI1 | (RefSeq) hypothetical protein (A)	37.3	209	103	6	8	188	11	219	1.9e-24	118.6
2084_t	xau:Xaut_4737			29.9	137	73	5	102	236	78	193	4.8e-06	57.4
2085_t	sat:SYN_00226	K11527	two-component system, sensor histidine kinase and response regulator [EC:2.7.13.3] | (GenBank) signal transduction histidine kinase (A)	24.4	648	345	17	546	1173	143	665	4.3e-31	142.9
2090_t	afm:AFUA_7G00850			47.7	235	118	3	1	230	1	235	7.2e-55	219.5
2093_t	bco:Bcell_1041			38.9	671	309	15	3	672	8	578	5.6e-124	450.7
2095_t	bbh:BN112_0186	K01439	succinyl-diaminopimelate desuccinylase [EC:3.5.1.18] | (GenBank) putative peptidase (A)	47.3	412	206	7	2	413	1	401	4.4e-105	387.9
2096_t	bor:COCMIDRAFT_34174	K19564	choline transport protein | (RefSeq) hypothetical protein (A)	32.7	471	315	2	11	480	5	474	6.7e-69	267.3
2098_t	bcom:BAUCODRAFT_20558	K15334	multisite-specific tRNA:(cytosine-C5)-methyltransferase [EC:2.1.1.202] | (RefSeq) hypothetical protein (A)	45.9	331	150	10	3	321	1071	1384	2e-70	271.9
2104_t	afm:AFUA_6G13945			34.8	485	295	8	25	501	22	493	2.4e-71	275.4
2107_t	fgr:FGSG_02686	K01166	ribonuclease T2 [EC:4.6.1.19] | (RefSeq) ribonuclease Trv (A)	76.7	279	64	1	1	278	1	279	4.3e-131	473
2108_t	sen:SACE_5226			48.4	523	211	10	24	541	9	477	5.9e-135	486.9
2110_t	pco:PHACADRAFT_213133	K08158	MFS transporter, DHA1 family, multidrug resistance protein | (RefSeq) hypothetical protein (A)	25.1	231	166	2	50	273	132	362	2.6e-13	82.8
2113_t	afm:AFUA_4G09440	K01536	P-type Na+/K+ transporter [EC:7.2.2.3 7.2.2.-] | (RefSeq) sodium P-type ATPase (A)	55.1	1049	441	11	13	1042	5	1042	0	1083.2
2114_t	scm:SCHCODRAFT_52809			47.2	356	170	9	1	340	1	354	1.8e-75	288.5
2116_t	fte:Fluta_1414			24.5	432	250	16	69	483	12	384	3.2e-12	79
2117_t	afm:AFUA_6G14040			60.3	315	123	2	106	420	59	371	1.6e-113	415.2
2118_t	nno:NONO_c44890	K07077	uncharacterized protein | (GenBank) putative FAD-binding dehydrogenase (A)	62.4	558	205	3	1	558	1	553	4.4e-207	726.5
2120_t	aja:AJAP_38745			41.7	139	78	3	3	140	2	138	3.4e-23	113.6
2121_t	afv:AFLA_046670			42.8	530	284	5	1	527	1	514	4.5e-113	414.1
2122_t	mgr:MGG_05555			77.2	483	108	1	1	483	1	481	9.4e-227	791.6
2124_t	tmn:UCRPA7_6730	K14556	U3 small nucleolar RNA-associated protein 12 | (RefSeq) putative wd domain-containing protein (A)	36.9	447	270	5	96	535	781	1222	1.2e-88	333.2
2126_t	afm:AFUA_1G11570			53.9	362	150	6	5	349	2	363	1.4e-102	378.6
2127_t	hao:PCC7418_3567			30.8	399	264	4	59	457	47	433	7.3e-43	180.6
2129_t	atm:ANT_22130			33.8	647	342	15	18	663	3	564	8e-106	390.6
2130_t	age:AA314_09724			36.6	363	207	9	47	398	7	357	2.9e-56	224.9
2132_t	vei:Veis_3809			27.8	216	104	7	150	363	98	263	7.3e-09	67.4
2135_t	cwo:Cwoe_3821			24.5	416	249	16	57	443	39	418	8.1e-21	107.5
2136_t	afm:AFUA_3G01290	K22745	apoptosis-inducing factor 2 | (RefSeq) AMID-like mitochondrial oxidoreductase (A)	33.2	386	227	12	4	371	7	379	3.9e-42	177.9
2137_t	tre:TRIREDRAFT_112134			26.2	187	131	2	221	405	730	911	9.8e-10	71.2
2139_t	fgr:FGSG_02697	K15279	solute carrier family 35 (GDP-fucose transporter), member C1 | (RefSeq) hypothetical protein (A)	97.2	351	10	0	1	351	1	351	6.7e-182	642.1
2140_t	gba:J421_0872			31.3	307	182	9	131	427	47	334	3.3e-27	128.6
2141_t	fgr:FGSG_02699	K15356	GDP-mannose transporter | (RefSeq) hypothetical protein (A)	94.4	390	22	0	1	390	1	390	2.6e-203	713.4
2142_t	nhe:NECHADRAFT_100888	K14848	ribosome assembly protein RRB1 | (RefSeq) hypothetical protein (A)	93.7	490	28	2	1	487	1	490	6e-213	745.7
2143_t	fpu:FPSE_00409	K03671	thioredoxin 1 | (RefSeq) hypothetical protein (A)	87.3	134	16	1	1	134	1	133	9.5e-60	235
2145_t	nhe:NECHADRAFT_104743	K06965	protein pelota | (RefSeq) hypothetical protein (A)	90.5	380	36	0	1	380	1	380	4.6e-195	686
2146_t	afm:AFUA_3G14270			56.7	289	117	3	1	289	5	285	2.4e-92	344.4
2149_t	fpu:FPSE_06504	K10599	pre-mRNA-processing factor 19 [EC:2.3.2.27] | (RefSeq) hypothetical protein (A)	91.2	477	41	1	1	477	1	476	6.1e-202	709.1
2150_t	pgr:PGTG_17060			36	150	83	3	3	146	218	360	1.8e-10	71.6
2152_t	smp:SMAC_00082	K10777	DNA ligase 4 [EC:6.5.1.1] | (RefSeq) uncharacterized protein (A)	24.9	229	149	5	33	258	23	231	7.9e-07	61.6
2153_t	pbo:PACID_30310	K10805	acyl-CoA thioesterase II [EC:3.1.2.-] | (GenBank) Acyl-CoA thioesterase II (A)	40.2	82	40	1	54	135	24	96	2.8e-05	55.5
2155_t	fpu:FPSE_06497	K00459	nitronate monooxygenase [EC:1.13.12.16] | (RefSeq) hypothetical protein (A)	79.4	364	74	1	1	364	1	363	4.4e-168	596.3
2156_t	fgr:FGSG_12181	K02265	cytochrome c oxidase subunit 5b | (RefSeq) cytochrome c oxidase polypeptide IV (A)	95.3	170	8	0	81	250	32	201	3.5e-84	317
2158_t	fpu:FPSE_06494	K03854	mannosyltransferase [EC:2.4.1.-] | (RefSeq) hypothetical protein (A)	94.3	509	27	2	1	508	1	508	1.2e-296	1023.8
2159_t	rpd:RPD_0018			28.5	277	143	15	28	282	5	248	1.2e-11	76.3
2160_t	fgr:FGSG_12182	K02876	large subunit ribosomal protein L15 | (RefSeq) hypothetical protein (A)	90.5	295	28	0	1	295	1	295	3e-151	540
2161_t	nhe:NECHADRAFT_70226	K17922	sorting nexin-8 | (RefSeq) hypothetical protein (A)	84.4	743	106	6	1	736	1	740	0	1152.5
2162_t	fpu:FPSE_06490	K01687	dihydroxy-acid dehydratase [EC:4.2.1.9] | (RefSeq) hypothetical protein (A)	94.2	600	35	0	1	600	1	600	0	1154.8
2165_t	mor:MOC_5281	K16559	endo-1,3-1,4-beta-glycanase ExoK [EC:3.2.1.-] | (GenBank) Glycoside hydrolase family protein (A)	27	148	91	4	129	267	113	252	6.8e-12	77.8
2166_t	aka:TKWG_00870	K07404	6-phosphogluconolactonase [EC:3.1.1.31] | (GenBank) exported lactonase (A)	30.2	258	159	8	83	333	56	299	8.8e-13	80.5
2169_t	fgr:FGSG_02724	K15505	DNA repair protein RAD5 [EC:5.6.2.-] | (RefSeq) DNA repair protein RAD5 (A)	87	1138	142	4	10	1147	13	1144	0	1852
2170_t	fpu:FPSE_06480	K18163	NADH dehydrogenase [ubiquinone] 1 alpha subcomplex assembly factor 6 | (RefSeq) hypothetical protein (A)	92.5	362	27	0	1	362	1	362	2.2e-196	690.3
2171_t	nhe:NECHADRAFT_44234	K18163	NADH dehydrogenase [ubiquinone] 1 alpha subcomplex assembly factor 6 | (RefSeq) hypothetical protein (A)	98.3	118	2	0	1	118	349	466	7.6e-61	238.4
2172_t	fpu:FPSE_06478	K17822	DCN1-like protein 1/2 | (RefSeq) hypothetical protein (A)	84.6	273	42	0	1	273	1	273	9e-134	481.9
2173_t	mgr:MGG_05040	K03507	DNA replication regulator DPB11 | (RefSeq) hypothetical protein (A)	44.4	549	265	10	1	520	25	562	3.1e-129	468.4
2176_t	cbc:CbuK_1716			22.1	154	116	2	191	343	15	165	3.2e-05	56.2
2178_t	ani:AN7249.2	K17922	sorting nexin-8 | (RefSeq) hypothetical protein (A)	34.3	1160	650	30	43	1159	3	1093	2.6e-137	495.7
2182_t	kcr:Kcr_1549	K03231	elongation factor 1-alpha | (GenBank) elongation factor Tu domain protein (A)	38.1	512	285	8	97	603	7	491	5.2e-84	317.8
2188_t	fgr:FGSG_02746	K11097	small nuclear ribonucleoprotein E | (RefSeq) hypothetical protein (A)	81.2	80	15	0	1	80	1	80	3.9e-32	142.9
2189_t	mic:Mic7113_3256			37.5	136	81	3	42	175	54	187	3.3e-16	90.9
2190_t	pgu:PGUG_03195	K09466	zinc finger protein ADR1 | (RefSeq) hypothetical protein (A)	25.1	239	143	9	500	715	556	781	2.1e-06	60.8
2190_t	pgu:PGUG_03195	K09466	zinc finger protein ADR1 | (RefSeq) hypothetical protein (A)	51	49	24	0	23	71	28	76	0.0048	49.7
2191_t	plu:plu0244	K03574	8-oxo-dGTP diphosphatase [EC:3.6.1.55] | (GenBank) unnamed protein product; Some similarities with mutator MutT protein homolog and NTP pyrophosphohydrolase (A)	35.2	128	70	5	38	165	14	128	1.7e-09	68.6
2192_t	pan:PODANSg1509	K17866	diphthamide biosynthesis protein 2 | (RefSeq) hypothetical protein (A)	34.6	399	245	6	57	454	115	498	1.4e-54	219.5
2193_t	shs:STEHIDRAFT_64069			30.9	863	560	10	48	884	52	904	6.4e-107	394.8
2194_t	maw:MAC_03244	K09045	activating transcription factor 7 | (RefSeq) transcription factor atf21 (A)	28.8	212	123	5	89	280	67	270	2.9e-05	55.5
2195_t	fgr:FGSG_02751	K00469	inositol oxygenase [EC:1.13.99.1] | (RefSeq) inositol oxygenase 4 (A)	96.1	308	12	0	1	308	1	308	8.8e-178	628.2
2196_t	fgr:FGSG_02752	K14810	ATP-dependent RNA helicase DDX56/DBP9 [EC:3.6.4.13] | (RefSeq) ATP-dependent RNA helicase DBP9 (A)	92.4	618	40	3	1	614	1	615	3.1e-299	1032.7
2197_t	mgr:MGG_09715			55.3	356	143	2	1	355	1	341	1.3e-111	408.7
2200_t	fpu:FPSE_10333	K18468	vacuolar protein sorting-associated protein 35 | (RefSeq) hypothetical protein (A)	95.2	903	42	1	1	903	1	902	0	1564.3
2201_t	abe:ARB_01296	K01301	N-acetylated-alpha-linked acidic dipeptidase [EC:3.4.17.21] | (RefSeq) hypothetical protein (A)	33.8	728	424	25	190	884	44	746	2e-89	336.3
2202_t	fpu:FPSE_10331	K17278	membrane-associated progesterone receptor component | (RefSeq) hypothetical protein (A)	86	171	24	0	1	171	1	171	3.9e-82	309.7
2203_t	nhe:NECHADRAFT_29138			69.8	192	56	1	3	192	1	192	2.1e-79	300.8
2204_t	fpu:FPSE_10329	K17804	mitochondrial import inner membrane translocase subunit TIM44 | (RefSeq) hypothetical protein (A)	92.6	554	31	1	1	544	1	554	5.8e-249	865.5
2205_t	fpu:FPSE_10328	K02948	small subunit ribosomal protein S11 | (RefSeq) hypothetical protein (A)	80.3	238	37	4	1	237	1	229	1.1e-95	355.1
2206_t	mbe:MBM_08670	K17804	mitochondrial import inner membrane translocase subunit TIM44 | (RefSeq) hypothetical protein (A)	61.3	194	70	4	14	204	51	242	5e-60	236.5
2207_t	nhe:NECHADRAFT_61683	K19788	obg-like ATPase 1 | (RefSeq) hypothetical protein (A)	95.4	393	18	0	1	393	1	393	2.2e-213	746.9
2209_t	aor:AOR_1_766074			48.1	1324	622	19	1	1281	227	1528	0	1106.3
2211_t	fpu:FPSE_10321	K16261	yeast amino acid transporter | (RefSeq) hypothetical protein (A)	93.2	546	36	1	1	545	1	546	4.7e-299	1031.9
2212_t	val:VDBG_01398			51.8	307	97	3	31	336	331	587	2.7e-71	274.6
2213_t	fgr:FGSG_02769	K08900	mitochondrial chaperone BCS1 | (RefSeq) hypothetical protein (A)	89.3	484	52	0	1	484	1	484	4.5e-253	879
2214_t	fgr:FGSG_02770	K01624	fructose-bisphosphate aldolase, class II [EC:4.1.2.13] | (RefSeq) fructose-bisphosphate aldolase (A)	98.3	360	6	0	1	360	1	360	5.8e-205	718.8
2215_t	tbl:TBLA_0B01620	K20456	oxysterol-binding protein 1 | (RefSeq) TBLA0B01620; hypothetical protein (A)	25.1	358	224	15	13	351	893	1225	1.1e-10	73.6
2218_t	fgr:FGSG_02774	K20792	N-alpha-acetyltransferase 15/16, NatA auxiliary subunit | (RefSeq) hypothetical protein (A)	91.3	819	69	2	1	819	1	817	0	1397.9
2219_t	fpu:FPSE_10313	K04718	sphingosine kinase [EC:2.7.1.91] | (RefSeq) hypothetical protein (A)	81.3	508	89	1	1	502	1	508	1.2e-243	847.8
2220_t	nhe:NECHADRAFT_104662	K04718	sphingosine kinase [EC:2.7.1.91] | (RefSeq) hypothetical protein (A)	56.3	334	143	2	30	361	523	855	5.8e-88	330.1
2223_t	cten:CANTEDRAFT_114906	K00974	tRNA nucleotidyltransferase (CCA-adding enzyme) [EC:2.7.7.72 3.1.3.- 3.1.4.-] | (RefSeq) hypothetical protein (A)	33	403	236	9	60	431	123	522	3e-49	201.8
2225_t	nhe:NECHADRAFT_94199	K11419	[histone H3]-lysine9 N-trimethyltransferase SUV39H [EC:2.1.1.355] | (RefSeq) SDG2104; SET domain protein (A)	81.4	344	61	1	4	344	1	344	1.3e-169	601.3
2227_t	fpu:FPSE_10779	K17301	coatomer subunit beta | (RefSeq) hypothetical protein (A)	97.8	957	21	0	1	957	1	957	0	1784.2
2228_t	fgr:FGSG_11636	K12877	protein mago nashi | (RefSeq) hypothetical protein (A)	99.3	138	1	0	1	138	17	154	3.2e-71	273.1
2230_t	fpu:FPSE_10775	K15430	tRNA (guanine10-N2)-methyltransferase [EC:2.1.1.214] | (RefSeq) hypothetical protein (A)	91.9	444	36	0	1	444	1	444	2.9e-246	856.3
2231_t	fgr:FGSG_11633	K14530	ribonucleases P/MRP protein subunit RPP40 [EC:3.1.26.5] | (RefSeq) hypothetical protein (A)	75.3	97	24	0	1	97	1	97	1.7e-38	164.1
2232_t	fgr:FGSG_11633	K14530	ribonucleases P/MRP protein subunit RPP40 [EC:3.1.26.5] | (RefSeq) hypothetical protein (A)	73	126	34	0	1	126	101	226	1.7e-49	201.4
2233_t	fpu:FPSE_10773	K06867	uncharacterized protein | (RefSeq) hypothetical protein (A)	89.4	218	23	0	1	218	1	218	1.1e-102	378.3
2234_t	fgr:FGSG_11594	K14679	tRNA ligase [EC:6.5.1.3] | (RefSeq) hypothetical protein (A)	85.9	797	111	1	1	796	1	797	0	1420.6
2235_t	has:Halsa_1509			34.2	114	66	4	87	196	1	109	2e-05	55.1
2236_t	vda:VDAG_07835	K02864	large subunit ribosomal protein L10 | (RefSeq) hypothetical protein (A)	65.4	283	83	6	50	330	49	318	1.2e-90	339
2237_t	fpu:FPSE_10769	K03065	26S proteasome regulatory subunit T5 | (RefSeq) hypothetical protein (A)	99	413	4	0	47	459	47	459	2.1e-228	797
2239_t	fpu:FPSE_10767	K14824	ribosome biogenesis protein ERB1 | (RefSeq) hypothetical protein (A)	93.6	768	43	2	1	762	1	768	0	1359.7
2245_t	nfa:nfa32690			47.7	304	153	4	22	322	4	304	2.4e-72	278.1
2246_t	pno:SNOG_01362			20.6	466	324	11	33	492	530	955	1.2e-11	77
2248_t	fgr:FGSG_13482	K01515	ADP-ribose pyrophosphatase [EC:3.6.1.13 3.6.1.-] | (RefSeq) hypothetical protein (A)	93.7	207	13	0	1	207	51	257	3.9e-105	386.3
2250_t	bbt:BBta_6028	K06016	beta-ureidopropionase / N-carbamoyl-L-amino-acid hydrolase [EC:3.5.1.6 3.5.1.87] | (GenBank) N-carbamoyl-L-amino acid hydrolase (A)	43.9	437	217	7	32	465	11	422	4.1e-94	350.9
2252_t	fpu:FPSE_07139	K03106	signal recognition particle subunit SRP54 [EC:3.6.5.4] | (RefSeq) hypothetical protein (A)	99.3	445	3	0	1	445	1	445	1.8e-247	860.5
2253_t	nhe:NECHADRAFT_83360	K07005	uncharacterized protein | (RefSeq) hypothetical protein (A)	77.8	266	59	0	1	266	1	266	5.6e-120	436
2254_t	ztr:MYCGRDRAFT_35982			35.3	533	278	15	26	497	53	579	1e-82	313.2
2255_t	mgr:MGG_06489	K00002	alcohol dehydrogenase (NADP+) [EC:1.1.1.2] | (RefSeq) NADP-dependent alcohol dehydrogenase 6 (A)	74.4	360	91	1	1	359	1	360	1e-161	575.1
2256_t	smk:Sinme_3960			50.9	222	108	1	4	224	2	223	3.5e-59	233.8
2258_t	fpu:FPSE_07126	K01749	hydroxymethylbilane synthase [EC:2.5.1.61] | (RefSeq) hypothetical protein (A)	88.1	335	39	1	1	334	1	335	1.2e-167	594.7
2259_t	fpu:FPSE_07127	K02437	glycine cleavage system H protein | (RefSeq) hypothetical protein (A)	92.9	168	12	0	1	168	1	168	9.3e-81	305.1
2260_t	nhe:NECHADRAFT_104949	K06682	Gtp-binding protein of the ras superfamily involved in termination of M-phase | (RefSeq) hypothetical protein (A)	90.2	234	12	3	4	232	7	234	4.9e-115	419.5
2266_t	fpu:FPSE_07135	K00943	dTMP kinase [EC:2.7.4.9] | (RefSeq) hypothetical protein (A)	92.1	254	20	0	1	254	1	254	1e-126	458.4
2267_t	fpu:FPSE_07134	K01433	formyltetrahydrofolate deformylase [EC:3.5.1.10] | (RefSeq) hypothetical protein (A)	95.4	283	13	0	1	283	1	283	2.1e-157	560.5
2268_t	yli:YALI0D20394g	K09245	transcriptional activator protein UGA3 | (RefSeq) YALI0D20394p (A)	55	40	18	0	6	45	20	59	9.1e-06	57.4
2269_t	ani:AN4452.2	K02920	large subunit ribosomal protein L36e | (RefSeq) hypothetical protein (A)	31.6	215	133	4	26	238	79	281	1.1e-14	86.7
2271_t	vpo:Kpol_460p21	K21642	transcriptional repressor OPI1 | (RefSeq) hypothetical protein (A)	34.5	113	67	3	459	566	396	506	8e-07	61.2
2272_t	fpu:FPSE_07121	K12393	AP-1 complex subunit mu | (RefSeq) hypothetical protein (A)	99.8	448	1	0	1	448	1	448	6.2e-249	865.1
2274_t	fpu:FPSE_07119	K05302	N-lysine methyltransferase SETD6 [EC:2.1.1.-] | (RefSeq) hypothetical protein (A)	84.5	464	68	3	1	461	1	463	2.4e-219	766.9
2275_t	fpu:FPSE_07118	K13281	UV DNA damage endonuclease [EC:3.-.-.-] | (RefSeq) hypothetical protein (A)	82.9	620	96	5	1	611	1	619	2e-298	1030
2276_t	afm:AFUA_4G09440	K01536	P-type Na+/K+ transporter [EC:7.2.2.3 7.2.2.-] | (RefSeq) sodium P-type ATPase (A)	65.9	1048	331	9	7	1034	2	1043	0	1333.9
2277_t	fpu:FPSE_07115	K16833	protein phosphatase inhibitor 2 | (RefSeq) hypothetical protein (A)	87.3	237	28	2	1	237	1	235	2e-106	391
2279_t	ttt:THITE_2072080	K16833	protein phosphatase inhibitor 2 | (RefSeq) hypothetical protein (A)	66	144	48	1	28	170	369	512	2.5e-48	198
2283_t	gpb:HDN1F_13510			24.7	299	164	9	2	256	14	295	1.4e-05	57
2285_t	fpu:FPSE_07091	K17437	large subunit ribosomal protein L15 | (RefSeq) hypothetical protein (A)	76.5	251	49	2	1	251	22	262	9e-104	382.1
2287_t	fpu:FPSE_07093	K00323	H+-translocating NAD(P) transhydrogenase [EC:1.6.1.2 7.1.1.1] | (RefSeq) hypothetical protein (A)	93.3	1095	68	4	1	1091	1	1094	0	1914
2288_t	pan:PODANSg8540	K18160	NADH dehydrogenase [ubiquinone] 1 alpha subcomplex assembly factor 2 | (RefSeq) hypothetical protein (A)	63	138	48	2	1	135	1	138	2.5e-44	183.7
2289_t	fgr:FGSG_09004	K00995	CDP-diacylglycerol---glycerol-3-phosphate 3-phosphatidyltransferase [EC:2.7.8.5] | (RefSeq) hypothetical protein (A)	93	489	33	1	1	488	1	489	3e-265	919.5
2290_t	fpu:FPSE_07096	K02926	large subunit ribosomal protein L4 | (RefSeq) hypothetical protein (A)	85.4	322	45	1	1	320	1	322	7e-154	548.9
2291_t	fpu:FPSE_07097	K17439	large subunit ribosomal protein L35 | (RefSeq) hypothetical protein (A)	87.1	442	52	2	1	437	1	442	4.2e-226	789.3
2292_t	vda:VDAG_09245	K04450	cyclic AMP-dependent transcription factor ATF-2 | (RefSeq) hypothetical protein (A)	61.4	83	32	0	177	259	301	383	1.7e-22	112.5
2293_t	nhe:NECHADRAFT_45969	K10740	replication factor A3 | (RefSeq) hypothetical protein (A)	60.6	104	41	0	1	104	1	104	7.2e-25	120.6
2295_t	bdu:BDU_1143	K00088	IMP dehydrogenase [EC:1.1.1.205] | (GenBank) Inosine-5'-monophosphate dehydrogenase (A)	28	207	125	7	297	493	9	201	2.4e-07	62.8
2296_t	fgr:FGSG_08997	K08332	vacuolar protein 8 | (RefSeq) vacuolar protein 8 (A)	94.8	573	16	1	1	573	1	559	1.6e-148	531.9
2297_t	fgr:FGSG_13498	K09647	mitochondrial inner membrane protease subunit 1 [EC:3.4.21.-] | (RefSeq) hypothetical protein (A)	96.2	106	4	0	1	106	2	107	2.8e-56	223.4
2298_t	fpu:FPSE_07104	K02520	translation initiation factor IF-3 | (RefSeq) hypothetical protein (A)	62.6	294	100	6	1	287	1	291	1.9e-89	334.7
2301_t	afm:AFUA_2G01280			53.8	346	157	1	39	384	2	344	1.8e-103	381.7
2302_t	fpu:FPSE_07107	K11309	regulator of Ty1 transposition protein 109 | (RefSeq) hypothetical protein (A)	83.8	500	76	3	2	498	4	501	1.7e-245	854
2304_t	beo:BEH_23915	K00059	3-oxoacyl-[acyl-carrier protein] reductase [EC:1.1.1.100] | (GenBank) 3-ketoacyl-ACP reductase (A)	31	226	135	9	23	241	2	213	3.4e-14	84.7
2305_t	bdo:EL88_02555			28.1	171	110	5	77	245	44	203	2e-07	62.4
2309_t	fgr:FGSG_09011	K03131	transcription initiation factor TFIID subunit 6 | (RefSeq) hypothetical protein (A)	94	463	28	0	1	463	1	463	1.3e-249	867.5
2310_t	fgr:FGSG_09012	K00236	succinate dehydrogenase (ubiquinone) cytochrome b560 subunit | (RefSeq) hypothetical protein (A)	88.8	187	21	0	1	187	1	187	7.9e-89	332
2313_t	ani:AN1180.2	K11230	mitogen-activated protein kinase kinase kinase [EC:2.7.11.25] | (RefSeq) hypothetical protein (A)	41.4	133	78	0	287	419	177	309	4.7e-25	122.1
2314_t	fpu:FPSE_07084	K00791	tRNA dimethylallyltransferase [EC:2.5.1.75] | (RefSeq) hypothetical protein (A)	74.9	455	63	2	2	451	3	411	6.6e-190	669.1
2315_t	fgr:FGSG_09016	K10956	protein transport protein SEC61 subunit alpha | (RefSeq) transporter SEC61 subunit alpha (A)	98.7	476	6	0	1	476	1	476	5.6e-264	915.2
2316_t	bbw:BDW_10370			29.5	1166	701	17	499	1656	136	1188	6e-127	461.8
2319_t	kaf:KAFR_0A06770	K02646	regulatory protein PHO2 | (RefSeq) KAFR0A06770; hypothetical protein (A)	25.7	265	143	10	96	323	50	297	4.8e-10	72
2320_t	fgr:FGSG_09020	K01530	phospholipid-translocating ATPase [EC:7.6.2.1] | (RefSeq) hypothetical protein (A)	84.6	1569	212	16	4	1555	3	1558	0	2517.3
2321_t	fgr:FGSG_09021	K08515	vesicle-associated membrane protein 7 | (RefSeq) hypothetical protein (A)	96.9	223	7	0	4	226	14	236	2.4e-116	423.7
2322_t	fgr:FGSG_09022	K17675	ATP-dependent RNA helicase SUPV3L1/SUV3 [EC:3.6.4.13] | (RefSeq) hypothetical protein (A)	73.7	765	183	6	1	762	1	750	0	1100.1
2326_t	nhe:NECHADRAFT_95309	K11592	endoribonuclease Dicer [EC:3.1.26.-] | (RefSeq) DCL2101; hypothetical protein (A)	65.6	1473	477	6	30	1500	7	1452	0	1949.9
2327_t	nhe:NECHADRAFT_70875			62.9	684	223	7	3	664	254	928	2.8e-245	853.6
2328_t	fpu:FPSE_07308	K05609	ubiquitin carboxyl-terminal hydrolase L3 [EC:3.4.19.12] | (RefSeq) hypothetical protein (A)	88.3	248	29	0	1	248	1	248	2.2e-123	447.2
2330_t	nhl:Nhal_3037			62.5	272	100	1	45	316	4	273	1.5e-100	371.7
2331_t	oho:Oweho_1110			54	278	118	3	13	290	7	274	9.3e-76	289.3
2332_t	oih:OB1296	K00274	monoamine oxidase [EC:1.4.3.4] | (GenBank) L-amino acid oxidase (A)	23.1	337	206	11	306	641	193	477	1.3e-12	80.9
2334_t	afm:AFUA_7G06290			43.9	269	132	4	7	258	11	277	6.7e-46	190.7
2335_t	nfi:NFIA_001250	K01302	carboxypeptidase Q [EC:3.4.17.-] | (RefSeq) aminopeptidase Y, putative (A)	57.7	471	188	5	20	484	23	488	5.6e-142	510
2338_t	afm:AFUA_8G00280			35.2	369	192	10	9	362	5	341	1.5e-43	182.6
2339_t	ure:UREG_00738	K12584	m7GpppX diphosphatase [EC:3.6.1.59] | (RefSeq) hypothetical protein (A)	37	303	176	3	15	308	13	309	5.2e-51	207.2
2342_t	ams:AMIS_45790	K12960	5-methylthioadenosine/S-adenosylhomocysteine deaminase [EC:3.5.4.31 3.5.4.28] | (GenBank) putative amidohydrolase (A)	29.6	416	248	10	73	472	45	431	1.6e-38	166.4
2344_t	maj:MAA_08557	K00737	beta-1,4-mannosyl-glycoprotein beta-1,4-N-acetylglucosaminyltransferase [EC:2.4.1.144] | (RefSeq) glycosyl transferase family 17 protein (A)	68.6	369	115	1	1	368	1	369	1e-151	542
2346_t	rga:RGR602_CH03516			43.8	356	195	4	23	377	3	354	2.5e-81	308.1
2347_t	cthr:CTHT_0020850			39	449	261	3	17	464	9	445	2e-86	325.5
2348_t	fgr:FGSG_03946	K03671	thioredoxin 1 | (RefSeq) hypothetical protein (A)	73.8	107	26	1	1	105	1	107	1.6e-41	174.1
2350_t	fgr:FGSG_04943	K16261	yeast amino acid transporter | (RefSeq) amino-acid permease inda1 (A)	91.2	577	36	1	1	562	1	577	1.3e-304	1050.4
2353_t	nhe:NECHADRAFT_46006	K06679	mitotic spindle assembly checkpoint protein MAD1 | (RefSeq) hypothetical protein (A)	78.9	766	159	1	1	766	1	763	5.7e-202	709.9
2354_t	fpu:FPSE_03927	K17807	mitochondrial translocator assembly and maintenance protein 41 | (RefSeq) hypothetical protein (A)	87	485	54	2	1	476	1	485	1.1e-225	788.1
2356_t	ani:AN0699.2	K07760	cyclin-dependent kinase [EC:2.7.11.22] | (RefSeq) hypothetical protein (A)	39.7	385	202	7	5	363	2	382	4.4e-67	260.8
2357_t	abe:ARB_00088	K22377	E3 ubiquitin-protein ligase listerin [EC:2.3.2.27] | (RefSeq) RING zinc finger protein, putative (A)	30.1	1644	1019	41	33	1588	43	1644	2.5e-199	702.2
2359_t	ang:ANI_1_332064	K14327	regulator of nonsense transcripts 2 | (RefSeq) An07g02760; hypothetical protein (A)	42.9	543	241	11	6	516	3	508	3.2e-79	301.6
2361_t	fgr:FGSG_04953	K05349	beta-glucosidase [EC:3.2.1.21] | (RefSeq) hypothetical protein (A)	87.6	812	99	2	1	810	1	812	0	1473.4
2364_t	bfb:VU15_05190	K06199	fluoride exporter | (GenBank) camphor resistance protein CrcB (A)	32.1	112	67	3	344	449	13	121	0.00017	53.1
2365_t	ncs:NCAS_0D04190	K09241	transcriptional regulatory protein GAL4 | (RefSeq) NCAS0D04190; hypothetical protein (A)	27.4	208	117	7	205	395	233	423	1.9e-10	73.6
2367_t	rpe:RPE_2464			22.8	180	124	4	44	210	93	270	1.3e-05	55.8
2368_t	rbe:RBE_1364			24.9	342	233	9	149	482	143	468	6.7e-17	95.9
2369_t	fpu:FPSE_08102	K01930	folylpolyglutamate synthase [EC:6.3.2.17] | (RefSeq) hypothetical protein (A)	25.8	716	397	26	145	805	416	1052	5.8e-35	155.2
2370_t	oac:Oscil6304_3674	K00128	aldehyde dehydrogenase (NAD+) [EC:1.2.1.3] | (GenBank) NAD-dependent aldehyde dehydrogenase (A)	26	365	234	10	5	338	11	370	5.2e-12	78.2
2372_t	nar:Saro_3421			39.2	166	92	4	7	172	10	166	5.5e-26	123.2
2373_t	fgr:FGSG_04968	K01555	fumarylacetoacetase [EC:3.7.1.2] | (RefSeq) hypothetical protein (A)	77.7	412	88	1	1	412	1	408	3.8e-192	676.4
2374_t	npa:UCRNP2_10219			45.1	401	216	2	5	401	2	402	1.2e-92	346.7
2375_t	msg:MSMEI_1270	K06978	uncharacterized protein | (GenBank) X-Pro dipeptidyl-peptidase (S15 family) protein (A)	38.5	616	322	15	2	592	12	595	4.4e-109	401
2377_t	ttr:Tter_2716			42.9	168	79	6	4	160	22	183	3.5e-14	84.7
2378_t	magq:MGMAQ_1078	K15777	4,5-DOPA dioxygenase extradiol [EC:1.13.11.-] | (GenBank) putative dioxygenase (A)	28.2	252	159	4	7	254	5	238	6.7e-18	97.1
2381_t	vpo:Kpol_478p3	K08157	MFS transporter, DHA1 family, multidrug resistance protein | (RefSeq) hypothetical protein (A)	24.3	493	333	10	32	519	114	571	3.9e-24	118.6
2385_t	ure:UREG_00738	K12584	m7GpppX diphosphatase [EC:3.6.1.59] | (RefSeq) hypothetical protein (A)	35.3	320	195	5	20	335	1	312	1.2e-50	206.1
2386_t	fgr:FGSG_04979	K14775	ribosome biogenesis protein UTP30 | (RefSeq) hypothetical protein (A)	84.4	378	50	4	1	377	1	370	1.7e-170	604.4
2387_t	fgr:FGSG_04980	K01074	palmitoyl-protein thioesterase [EC:3.1.2.22] | (RefSeq) hypothetical protein (A)	77.6	330	68	2	1	330	1	324	1.1e-152	545
2388_t	fpu:FPSE_04853	K15564	CTD kinase subunit beta | (RefSeq) hypothetical protein (A)	76.8	423	89	5	4	420	2	421	2.7e-177	627.1
2389_t	bcom:BAUCODRAFT_474719			50.9	560	186	8	1	554	1	477	2.4e-152	544.7
2392_t	afm:AFUA_2G15740			46.3	328	156	2	15	342	2	309	1.4e-75	288.9
2394_t	cci:CC1G_03016	K08254	glucan endo-1,3-alpha-glucosidase [EC:3.2.1.59] | (RefSeq) SEC14 cytosolic factor (A)	29.1	265	161	6	35	293	1	244	1.4e-27	129.8
2395_t	fgr:FGSG_04986	K17619	magnesium-dependent phosphatase 1 [EC:3.1.3.48 3.1.3.-] | (RefSeq) hypothetical protein (A)	85.8	225	29	1	1	222	1	225	2.9e-106	390.2
2397_t	afm:AFUA_1G14210			51.4	317	147	4	7	316	3	319	7.7e-84	316.2
2398_t	fpu:FPSE_04843	K00101	L-lactate dehydrogenase (cytochrome) [EC:1.1.2.3] | (RefSeq) hypothetical protein (A)	91	410	37	0	1	410	1	410	1.4e-207	727.6
2399_t	pte:PTT_08985	K01230	mannosyl-oligosaccharide alpha-1,2-mannosidase [EC:3.2.1.113] | (GenBank) hypothetical protein (A)	29.5	380	217	10	278	641	610	954	4.2e-41	175.6
2402_t	fpu:FPSE_12291	K00227	Delta7-sterol 5-desaturase [EC:1.14.19.20] | (RefSeq) hypothetical protein (A)	90.8	325	26	2	1	323	1	323	1.5e-175	620.9
2403_t	afm:AFUA_2G01320	K01536	P-type Na+/K+ transporter [EC:7.2.2.3 7.2.2.-] | (RefSeq) potassium/sodium P-type ATPase (A)	59	978	373	11	50	1011	77	1042	0	1090.5
2404_t	fpu:FPSE_12289	K14399	polyribonucleotide 5'-hydroxyl-kinase [EC:2.7.1.78] | (RefSeq) hypothetical protein (A)	88.1	452	50	3	1	448	1	452	6.2e-233	812
2406_t	fgr:FGSG_04998	K00915	inositol-polyphosphate multikinase [EC:2.7.1.140 2.7.1.151] | (RefSeq) hypothetical protein (A)	93	370	25	1	1	369	8	377	4.1e-198	696
2407_t	slo:Shew_0100			50	48	23	1	8	55	8	54	0.00092	49.3
2408_t	fpu:FPSE_04889	K12818	ATP-dependent RNA helicase DHX8/PRP22 [EC:3.6.4.13] | (RefSeq) hypothetical protein (A)	91.7	1199	94	4	1	1197	1	1195	0	2035.8
2409_t	mam:Mesau_03459			50	104	52	0	293	396	39	142	3.7e-24	119
2410_t	afv:AFLA_056550			23.5	702	385	16	397	1087	360	920	7.7e-38	165.2
2412_t	fpu:FPSE_04896			76.1	594	124	10	1	588	3	584	2.3e-243	847
2413_t	mgr:MGG_08802			56.3	247	103	3	3	244	6	252	5.7e-79	299.7
2414_t	fgr:FGSG_05014	K01514	exopolyphosphatase [EC:3.6.1.11] | (RefSeq) hypothetical protein (A)	80.7	389	71	2	1	388	1	386	1.8e-180	637.5
2415_t	ang:ANI_1_2176184	K13345	peroxin-12 | (RefSeq) An04g08740; hypothetical protein (A)	38.6	280	162	3	48	320	37	313	1.3e-45	190.3
2416_t	fpu:FPSE_04906	K10908	DNA-directed RNA polymerase, mitochondrial [EC:2.7.7.6] | (RefSeq) hypothetical protein (A)	72.1	1424	323	10	1	1420	1	1353	0	2005.3
2417_t	fpu:FPSE_04902	K15437	aminoacyl tRNA synthase complex-interacting multifunctional protein 1 | (RefSeq) hypothetical protein (A)	94.6	390	20	1	1	389	1	390	1.8e-180	637.5
2418_t	fpu:FPSE_04901	K19001	ATP-dependent DNA helicase | (RefSeq) hypothetical protein (A)	88.1	776	85	3	103	871	99	874	0	1329.7
2420_t	nhe:NECHADRAFT_83601	K00344	NADPH:quinone reductase [EC:1.6.5.5] | (RefSeq) hypothetical protein (A)	84.5	329	51	0	1	329	1	329	7.7e-156	555.4
2421_t	fgr:FGSG_05689	K01784	UDP-glucose 4-epimerase [EC:5.1.3.2] | (RefSeq) UDP-glucose 4-epimerase (A)	93.8	372	23	0	1	372	1	372	1.2e-208	731.1
2423_t	fgr:FGSG_05687	K14776	ATP-dependent RNA helicase DDX10/DBP4 [EC:3.6.4.13] | (RefSeq) ATP-dependent RNA helicase DBP4 (A)	87.3	797	95	5	1	795	1	793	0	1241.5
2425_t	ure:UREG_00738	K12584	m7GpppX diphosphatase [EC:3.6.1.59] | (RefSeq) hypothetical protein (A)	38	250	155	0	56	305	6	255	4.7e-46	190.7
2427_t	har:HEAR2456	K18277	trimethylamine monooxygenase [EC:1.14.13.148] | (GenBank) Putative flavin-containing monooxygenase (A)	29.5	468	259	18	8	452	4	423	2.5e-38	165.6
2429_t	pbj:VN24_01165			44.3	106	56	2	13	116	11	115	1.4e-19	101.3
2430_t	ure:UREG_07209	K03846	alpha-1,2-mannosyltransferase [EC:2.4.1.259 2.4.1.261] | (RefSeq) hypothetical protein (A)	68.1	345	110	0	55	399	623	967	1.7e-141	508.1
2431_t	glp:Glo7428_3070			29.2	277	187	6	157	428	5	277	3.2e-25	122.1
2434_t	fgr:FGSG_05678	K00306	sarcosine oxidase / L-pipecolate oxidase [EC:1.5.3.1 1.5.3.7] | (RefSeq) hypothetical protein (A)	77.6	433	67	1	1	433	1	403	5e-203	712.6
2438_t	cyc:PCC7424_2577			27.9	251	164	9	27	268	284	526	2.9e-13	81.6
2444_t	fpu:FPSE_06269	K14312	nuclear pore complex protein Nup155 | (RefSeq) hypothetical protein (A)	91.7	1405	111	3	1	1403	1	1402	0	2560
2445_t	fgr:FGSG_05670	K10251	17beta-estradiol 17-dehydrogenase / very-long-chain 3-oxoacyl-CoA reductase [EC:1.1.1.62 1.1.1.330] | (RefSeq) hypothetical protein (A)	90.4	334	32	0	1	334	1	334	1.3e-171	607.8
2447_t	fpu:FPSE_06266	K00965	UDPglucose--hexose-1-phosphate uridylyltransferase [EC:2.7.7.12] | (RefSeq) hypothetical protein (A)	95.5	382	17	0	1	382	1	382	1.5e-222	777.3
2448_t	fpu:FPSE_06265	K11314	transcriptional adapter 2-alpha | (RefSeq) hypothetical protein (A)	93.8	536	28	1	1	536	1	531	6.1e-259	898.7
2451_t	fgr:FGSG_05666			93.8	146	9	0	1	146	11	156	1.1e-74	284.6
2452_t	fgr:FGSG_05665	K07023	5'-deoxynucleotidase [EC:3.1.3.89] | (RefSeq) hypothetical protein (A)	90.5	273	22	2	1	271	1	271	9.3e-139	498.4
2454_t	nal:B005_4872	K22278	peptidoglycan-N-acetylglucosamine deacetylase [EC:3.5.1.104] | (GenBank) polysaccharide deacetylase family protein (A)	40.8	179	93	5	29	206	324	490	1.1e-27	129.4
2455_t	fpu:FPSE_04518	K23741	endoplasmic reticulum Man9GlcNAc2 1,2-alpha-mannosidase [EC:3.2.1.209] | (RefSeq) hypothetical protein (A)	26.2	202	120	7	228	421	842	1022	1.1e-05	57.8
2456_t	ela:UCREL1_386	K23481	vacuolar protein sorting-associated protein 1 | (GenBank) putative vacuolar sorting protein 1 protein (A)	33.3	357	210	11	4	344	2	346	2.4e-32	146.4
2457_t	fgr:FGSG_05659	K08176	MFS transporter, PHS family, inorganic phosphate transporter | (RefSeq) hypothetical protein (A)	91.2	714	60	2	1	712	1	713	0	1274.2
2458_t	fpu:FPSE_06253	K00641	homoserine O-acetyltransferase/O-succinyltransferase [EC:2.3.1.31 2.3.1.46] | (RefSeq) hypothetical protein (A)	94.9	488	23	2	6	493	1	486	4.9e-271	938.7
2459_t	fpu:FPSE_06252	K12879	THO complex subunit 2 | (RefSeq) hypothetical protein (A)	80	2129	343	14	1	2105	1	2070	0	2925.6
2460_t	fgr:FGSG_05655	K01771	1-phosphatidylinositol phosphodiesterase [EC:4.6.1.13] | (RefSeq) hypothetical protein (A)	85.3	348	51	0	1	348	1	348	6.3e-180	635.6
2461_t	tre:TRIREDRAFT_123636	K11244	cell wall integrity and stress response component | (RefSeq) hypothetical protein (A)	51.4	366	107	6	8	320	8	355	3.4e-39	167.9
2463_t	bze:COCCADRAFT_90306			36	837	481	15	77	892	607	1409	2.5e-132	478.8
2465_t	bcm:Bcenmc03_6980			33.3	246	137	7	23	257	158	387	5.5e-17	94
2466_t	fgr:FGSG_05651	K04070	putative pyruvate formate lyase activating enzyme [EC:1.97.1.4] | (RefSeq) hypothetical protein (A)	83.7	361	41	1	1	343	1	361	5.6e-173	612.5
2469_t	fgr:FGSG_05648	K03239	translation initiation factor eIF-2B subunit alpha | (RefSeq) hypothetical protein (A)	91.3	333	27	1	1	331	1	333	1.1e-162	578.2
2470_t	uma:UMAG_00197			27.3	1088	386	28	107	836	219	1259	2.1e-88	332.8
2472_t	fgr:FGSG_05645	K19366	spartin | (RefSeq) hypothetical protein (A)	88.9	495	48	3	6	500	3	490	4.2e-246	855.9
2473_t	tml:GSTUM_00010049001	K16571	gamma-tubulin complex component 4 | (RefSeq) hypothetical protein (A)	36.5	680	369	17	1	652	1	645	3.3e-96	358.6
2477_t	nhe:NECHADRAFT_105006	K02962	small subunit ribosomal protein S17e | (RefSeq) 40S ribosomal protein S17 (A)	98	149	1	2	1	147	1	149	1.3e-73	281.2
2479_t	fgr:FGSG_05638	K00777	queuine tRNA-ribosyltransferase catalytic subunit [EC:2.4.2.64] | (RefSeq) queuine tRNA-ribosyltransferase (A)	94.3	299	17	0	1	299	92	390	1.5e-166	590.9
2481_t	fpu:FPSE_06229	K11484	histone deacetylase HOS3 [EC:3.5.1.98] | (RefSeq) hypothetical protein (A)	71.7	1149	290	14	1	1138	1	1125	0	1459.9
2482_t	fgr:FGSG_05635	K04486	histidinol-phosphatase (PHP family) [EC:3.1.3.15] | (RefSeq) hypothetical protein (A)	83.2	309	52	0	1	309	1	309	4.7e-155	552.7
2486_t	cmt:CCM_08754	K17891	FAD-linked sulfhydryl oxidase [EC:1.8.3.2] | (RefSeq) FAD dependent sulfhydryl oxidase Erv2 (A)	50.7	227	64	4	1	181	1	225	2.2e-55	221.1
2487_t	fgr:FGSG_05631	K02738	20S proteasome subunit beta 1 [EC:3.4.25.1] | (RefSeq) proteasome component PRE3 precursor (A)	99.6	229	1	0	1	229	1	229	6e-131	472.2
2490_t	bsc:COCSADRAFT_185038	K19487	transcription factor SFP1 | (RefSeq) hypothetical protein (A)	31.1	305	152	13	2	270	738	1020	3.5e-27	127.9
2491_t	fpu:FPSE_06220	K00505	tyrosinase [EC:1.14.18.1] | (RefSeq) hypothetical protein (A)	67.3	544	154	8	1	536	1	528	5.9e-207	726.1
2492_t	nhe:NECHADRAFT_95449			92.4	1232	57	1	1	1232	1	1195	0	2352
2493_t	fgr:FGSG_05625	K07955	ADP-ribosylation factor-like protein 8 | (RefSeq) hypothetical protein (A)	99.2	128	1	0	1	128	57	184	3.7e-69	266.2
2494_t	fpu:FPSE_06217	K00737	beta-1,4-mannosyl-glycoprotein beta-1,4-N-acetylglucosaminyltransferase [EC:2.4.1.144] | (RefSeq) hypothetical protein (A)	83.5	376	62	0	1	376	1	376	2.6e-192	676.8
2495_t	fgr:FGSG_05623	K01620	threonine aldolase [EC:4.1.2.48] | (RefSeq) hypothetical protein (A)	92.7	385	28	0	1	385	1	385	9.2e-209	731.5
2496_t	fpu:FPSE_06215	K01194	alpha,alpha-trehalase [EC:3.2.1.28] | (RefSeq) hypothetical protein (A)	85.1	689	100	3	1	687	1	688	0	1217.6
2497_t	req:REQ_03720			49	102	51	1	39	139	5	106	6.2e-20	102.8
2498_t	fpu:FPSE_06214	K01282	dipeptidyl aminopeptidase B [EC:3.4.14.-] | (RefSeq) hypothetical protein (A)	90.8	901	80	1	7	904	7	907	0	1699.1
2499_t	fpu:FPSE_06212	K04646	clathrin heavy chain | (RefSeq) hypothetical protein (A)	95.2	1683	81	0	1	1683	1	1683	0	3198.3
2500_t	pha:PSHAb0533			58.3	60	24	1	43	101	3	62	3.3e-10	70.9
2501_t	cmt:CCM_00881	K14708	solute carrier family 26 (sodium-independent sulfate anion transporter), member 11 | (RefSeq) sulfate permease 2 (A)	32.3	545	359	3	20	560	670	1208	3.5e-79	301.6
2503_t	ani:AN5773.2	K15710	E3 ubiquitin-protein ligase SHPRH [EC:5.6.2.- 2.3.2.27] | (RefSeq) hypothetical protein (A)	57.2	306	80	4	4	259	3	307	1.8e-43	181.8
2504_t	afm:AFUA_4G11840	K00015	glyoxylate reductase [EC:1.1.1.26] | (RefSeq) glyoxylate reductase (A)	63.3	338	116	2	4	333	7	344	4.7e-116	423.3
2505_t	fpu:FPSE_06206	K01251	adenosylhomocysteinase [EC:3.13.2.1] | (RefSeq) hypothetical protein (A)	97.6	449	11	0	1	449	1	449	1.9e-253	880.2
2506_t	fgr:FGSG_05614	K03247	translation initiation factor 3 subunit H | (RefSeq) hypothetical protein (A)	92.9	364	26	0	1	364	1	364	2.6e-189	666.8
2507_t	cthr:CTHT_0031570	K03247	translation initiation factor 3 subunit H | (RefSeq) eukaryotic translation initiation factor 3 subunit-like protein (A)	63.8	163	59	0	38	200	19	181	3.9e-55	220.3
2508_t	wic:J056_002520	K15111	solute carrier family 25 (mitochondrial S-adenosylmethionine transporter), member 26 | (RefSeq) hypothetical protein (A)	40.3	293	126	7	7	299	8	251	1.5e-44	185.7
2509_t	fpu:FPSE_06202	K17508	protein phosphatase PTC7 [EC:3.1.3.16] | (RefSeq) hypothetical protein (A)	92.5	360	27	0	1	360	35	394	1.5e-192	677.6
2510_t	fgr:FGSG_05610	K00235	succinate dehydrogenase (ubiquinone) iron-sulfur subunit [EC:1.3.5.1] | (RefSeq) succinate dehydrogenase iron-sulfur protein (A)	96	278	11	0	1	278	1	278	1.3e-156	557.8
2511_t	ure:UREG_01362	K14650	transcription initiation factor TFIID subunit 3 | (RefSeq) hypothetical protein (A)	42.9	501	232	11	1	449	205	703	3.8e-87	327.8
2512_t	fgr:FGSG_05607	K03848	alpha-1,3-glucosyltransferase [EC:2.4.1.267] | (RefSeq) hypothetical protein (A)	89.6	598	57	2	1	594	1	597	0	1102.8
2513_t	abe:ARB_05732	K04487	cysteine desulfurase [EC:2.8.1.7] | (RefSeq) hypothetical protein (A)	32.1	134	74	4	33	162	8	128	6.7e-10	70.9
2514_t	fgr:FGSG_05605	K02943	large subunit ribosomal protein LP2 | (RefSeq) 60S acidic ribosomal protein P2 (A)	91	67	6	0	1	67	1	67	2.4e-24	117.1
2517_t	fpu:FPSE_06193	K03022	DNA-directed RNA polymerase III subunit RPC8 | (RefSeq) hypothetical protein (A)	97.9	193	4	0	1	193	1	193	4.2e-109	399.4
2519_t	gtr:GLOTRDRAFT_65184	K12947	signal peptidase complex subunit 2 [EC:3.4.-.-] | (RefSeq) hypothetical protein (A)	32.3	164	94	5	7	153	43	206	1.1e-09	69.3
2520_t	fpu:FPSE_06190	K15075	DNA repair/transcription protein MET18/MMS19 | (RefSeq) hypothetical protein (A)	81.5	1164	215	0	1	1164	1	1164	0	1903.6
2521_t	fpu:FPSE_06189	K07555	ATP synthase mitochondrial F1 complex assembly factor 1 | (RefSeq) hypothetical protein (A)	88.1	335	40	0	1	335	1	335	1.9e-162	577.4
2522_t	mbe:MBM_00132			42.8	601	306	9	148	714	551	1147	2.4e-125	455.3
2523_t	fpu:FPSE_06187	K13339	peroxin-6 | (RefSeq) hypothetical protein (A)	93.6	1365	86	1	24	1388	24	1387	0	2416.3
2526_t	afm:AFUA_7G04190	K20238	sphingolipid C9-methyltransferase [EC:2.1.1.317] | (RefSeq) cyclopropane-fatty-acyl-phospholipid synthase (A)	73.9	487	125	1	11	497	11	495	1.7e-226	790.8
2527_t	rrs:RoseRS_4177	K09709	3-methylfumaryl-CoA hydratase [EC:4.2.1.153] | (GenBank) conserved hypothetical protein (A)	31	255	152	9	29	278	44	279	5.8e-19	100.5
2528_t	fpu:FPSE_06181	K05288	GPI ethanolamine phosphate transferase 3 subunit O [EC:2.7.-.-] | (RefSeq) hypothetical protein (A)	89.5	1064	111	1	1	1063	1	1064	0	1925.6
2530_t	cot:CORT_0B07220	K01210	glucan 1,3-beta-glucosidase [EC:3.2.1.58] | (RefSeq) Xog1 Exo-1,3-beta-glucanase (A)	26.2	355	191	13	4	312	81	410	8.1e-25	120.2
2531_t	mgr:MGG_01563	K05681	ATP-binding cassette, subfamily G (WHITE), member 2 | (RefSeq) ABC transporter (A)	39.5	243	144	2	51	291	378	619	7.1e-41	174.5
2532_t	pno:SNOG_12170			26.1	418	295	8	68	475	277	690	5.5e-26	124.8
2534_t	fgr:FGSG_05586	K08853	AP2-associated kinase [EC:2.7.11.1] | (RefSeq) hypothetical protein (A)	84.9	1020	140	8	1	1009	1	1017	0	1632.1
2535_t	fpu:FPSE_06174	K14830	protein MAK11 | (RefSeq) hypothetical protein (A)	86.1	483	54	4	1	471	1	482	1.1e-227	794.7
2538_t	gvi:glr3968	K01338	ATP-dependent Lon protease [EC:3.4.21.53] | (GenBank) ORF_ID:glr3968 (A)	38.7	106	53	2	349	450	23	120	4.7e-10	72
2540_t	nhe:NECHADRAFT_71039	K00859	dephospho-CoA kinase [EC:2.7.1.24] | (RefSeq) hypothetical protein (A)	87.1	272	35	0	1	272	1	272	7.1e-139	498.8
2543_t	fpu:FPSE_06167	K17794	mitochondrial import inner membrane translocase subunit TIM23 | (RefSeq) hypothetical protein (A)	89.2	241	24	2	1	239	1	241	1.6e-110	404.4
2545_t	fpu:FPSE_06169	K03426	NAD+ diphosphatase [EC:3.6.1.22] | (RefSeq) hypothetical protein (A)	83.9	416	67	0	1	416	1	416	2.9e-208	729.9
2549_t	fgr:FGSG_05574	K16261	yeast amino acid transporter | (RefSeq) hypothetical protein (A)	95.3	537	24	1	1	536	1	537	1.6e-291	1006.9
2551_t	sxl:SXYLSMQ121_1896			25.4	213	133	8	31	237	25	217	0.00043	51.2
2552_t	bbac:EP01_09040			30.7	1314	792	23	240	1528	2	1222	4e-154	552
2554_t	fpu:FPSE_06158	K22484	transcriptional regulator CBF1 | (RefSeq) hypothetical protein (A)	91.2	307	26	1	1	307	1	306	2.4e-151	540.4
2555_t	nhe:NECHADRAFT_62787	K18624	macrophage erythroblast attacher | (RefSeq) hypothetical protein (A)	82.1	425	64	3	1	418	1	420	2.5e-191	673.7
2556_t	fgr:FGSG_05565	K12581	CCR4-NOT transcription complex subunit 7/8 | (RefSeq) CCR4-NOT transcription complex subunit 7 (A)	90.3	486	41	4	1	484	1	482	1.6e-258	897.1
2560_t	fpu:FPSE_06152	K10684	ubiquitin-like 1-activating enzyme E1 A [EC:6.2.1.45] | (RefSeq) hypothetical protein (A)	78.9	574	112	8	1	570	1	569	1.1e-245	854.7
2562_t	fpu:FPSE_06150	K19307	25S rRNA (uracil2634-N3)-methyltransferase [EC:2.1.1.313] | (RefSeq) hypothetical protein (A)	85.1	323	48	0	1	323	1	323	8.7e-126	455.7
2563_t	fpu:FPSE_06149	K23700	[histone H3]-lysine36 N-trimethyltransferase [EC:2.1.1.359] | (RefSeq) hypothetical protein (A)	85.7	761	107	2	1	760	1	760	0	1291.9
2564_t	rsl:RPSI07_mp0137	K01921	D-alanine-D-alanine ligase [EC:6.3.2.4] | (GenBank) conserved hypothethical protein (A)	44.7	369	177	7	2	353	21	379	6.3e-74	283.5
2566_t	fgr:FGSG_05554	K13524	4-aminobutyrate aminotransferase / (S)-3-amino-2-methylpropionate transaminase [EC:2.6.1.19 2.6.1.22] | (RefSeq) 4-aminobutyrate aminotransferase (A)	93.8	503	30	1	1	502	1	503	1.9e-275	953.4
2567_t	fgr:FGSG_05555	K05012	chloride channel 3/4/5 | (RefSeq) hypothetical protein (A)	89.8	862	88	0	1	862	1	862	0	1539.6
2568_t	fpu:FPSE_06147	K14767	U3 small nucleolar RNA-associated protein 3 | (RefSeq) hypothetical protein (A)	92	616	44	2	1	616	1	611	5.3e-190	669.8
2569_t	pno:SNOG_05611	K13950	para-aminobenzoate synthetase [EC:2.6.1.85] | (RefSeq) SNOG_05609 SNOG_05610; hypothetical protein (A)	27.7	678	442	12	22	671	1532	2189	2e-72	279.6
2570_t	fgr:FGSG_05551	K13239	Delta3-Delta2-enoyl-CoA isomerase [EC:5.3.3.8] | (RefSeq) hypothetical protein (A)	87	270	35	0	1	270	1	270	2.7e-130	470.3
2571_t	fgr:FGSG_05550	K03005	DNA-directed RNA polymerase I subunit RPA49 | (RefSeq) hypothetical protein (A)	86.8	440	56	2	1	439	1	439	2.5e-210	736.9
2572_t	fgr:FGSG_05549			71.4	322	90	1	118	439	1	320	7.5e-131	473.4
2574_t	fpu:FPSE_06138	K08269	serine/threonine-protein kinase ULK2 [EC:2.7.11.1] | (RefSeq) hypothetical protein (A)	90.3	952	89	3	1	952	1	949	0	1596.3
2575_t	fgr:FGSG_05546	K00819	ornithine--oxo-acid transaminase [EC:2.6.1.13] | (RefSeq) ornithine aminotransferase (A)	95.7	437	19	0	1	437	1	437	1.8e-248	863.6
2576_t	fpu:FPSE_06136	K05286	GPI mannosyltransferase 3 [EC:2.4.1.-] | (RefSeq) hypothetical protein (A)	86.3	612	84	0	1	612	1	612	0	1092.4
2577_t	smp:SMAC_05949	K08773	RalA-binding protein 1 | (RefSeq) putative RhoGAP group protein (A)	29.4	269	145	11	54	310	1044	1279	1.3e-12	81.3
2578_t	fpu:FPSE_06133	K14311	nuclear pore complex protein Nup188 | (RefSeq) hypothetical protein (A)	92.3	1821	138	2	1	1821	1	1818	0	3306.5
2579_t	fgr:FGSG_05541	K13501	anthranilate synthase / indole-3-glycerol phosphate synthase / phosphoribosylanthranilate isomerase [EC:4.1.3.27 4.1.1.48 5.3.1.24] | (RefSeq) anthranilate synthase component 2 (A)	94.3	735	41	1	1	734	1	735	0	1375.9
2581_t	fme:FOMMEDRAFT_125618	K13172	serine/arginine repetitive matrix protein 2 | (RefSeq) cwf21-domain-containing protein (A)	42.7	150	85	1	1	150	1	149	1.9e-20	104.8
2583_t	ttt:THITE_2079890	K04708	3-dehydrosphinganine reductase [EC:1.1.1.102] | (RefSeq) hypothetical protein (A)	45.9	146	77	2	125	268	560	705	4.7e-30	137.5
2585_t	fgr:FGSG_05535	K04630	guanine nucleotide-binding protein G(i) subunit alpha | (RefSeq) hypothetical protein (A)	89.6	383	1	2	1	374	1	353	1.3e-188	664.5
2588_t	fgr:FGSG_05531	K15456	protein KTI12 | (RefSeq) hypothetical protein (A)	87.9	339	39	1	1	337	1	339	1.3e-166	591.3
2589_t	fgr:FGSG_05530	K13525	transitional endoplasmic reticulum ATPase | (RefSeq) cell division cycle protein 48 (A)	98.9	821	9	0	1	821	1	821	0	1601.3
2591_t	dsq:DICSQDRAFT_110500			41.9	611	338	6	331	939	274	869	4.3e-125	454.9
2593_t	fgr:FGSG_00296	K01754	threonine dehydratase [EC:4.3.1.19] | (RefSeq) threonine dehydratase (A)	92.8	584	39	2	1	584	1	581	0	1080.1
2595_t	fbc:FB2170_09691			25.9	147	77	3	288	434	197	311	0.00014	53.9
2597_t	nhe:NECHADRAFT_65909	K14833	nucleolar complex protein 2 | (RefSeq) hypothetical protein (A)	84.5	727	102	3	1	720	1	723	0	1079.3
2598_t	fpu:FPSE_04372	K12184	ESCRT-I complex subunit VPS28 | (RefSeq) hypothetical protein (A)	97.9	238	4	1	1	237	1	238	1.1e-122	444.9
2599_t	fgr:FGSG_11743	K17765	mitochondrial distribution and morphology protein 12 | (RefSeq) hypothetical protein (A)	94.3	421	20	3	1	419	1	419	2.6e-196	690.3
2600_t	fpu:FPSE_04370	K00921	1-phosphatidylinositol-3-phosphate 5-kinase [EC:2.7.1.150] | (RefSeq) hypothetical protein (A)	84	2540	344	14	1	2519	1	2498	0	3934.8
2602_t	fgr:FGSG_00288	K22066	BolA-like protein 1 | (RefSeq) hypothetical protein (A)	95.7	93	4	0	1	93	1	93	3.3e-43	179.9
2603_t	cyh:Cyan8802_2184	K18660	malonyl-CoA/methylmalonyl-CoA synthetase [EC:6.2.1.76 6.2.1.-] | (GenBank) AMP-dependent synthetase and ligase (A)	38.3	551	273	16	39	584	3	491	1.2e-87	329.7
2604_t	fgr:FGSG_00286	K03259	translation initiation factor 4E | (RefSeq) eukaryotic translation initiation factor 4E-2 (A)	96.1	256	9	1	1	256	1	255	5.5e-141	505.8
2606_t	wch:wcw_0761			32.8	461	273	16	915	1365	71	504	2.9e-57	230.3
2609_t	fpu:FPSE_04358	K02830	cell cycle checkpoint protein [EC:3.1.11.2] | (RefSeq) hypothetical protein (A)	92.1	303	24	0	1	303	120	422	3.4e-156	556.6
2610_t	fpu:FPSE_04357	K06062	histone acetyltransferase [EC:2.3.1.48] | (RefSeq) hypothetical protein (A)	98.5	396	6	0	1	396	1	396	1.3e-229	800.8
2612_t	fpu:FPSE_04355	K01012	biotin synthase [EC:2.8.1.6] | (RefSeq) hypothetical protein (A)	94.9	410	21	0	1	410	1	410	1.6e-219	767.3
2614_t	nhe:NECHADRAFT_75476	K09660	mannose-P-dolichol utilization defect 1 | (RefSeq) hypothetical protein (A)	88.5	288	32	1	1	288	1	287	2.3e-132	477.2
2617_t	ppc:HMPREF9154_2459			29.6	321	202	13	25	343	16	314	8.9e-20	103.6
2619_t	fgr:FGSG_00271	K01456	peptide-N4-(N-acetyl-beta-glucosaminyl)asparagine amidase [EC:3.5.1.52] | (RefSeq) PNG1 protein (A)	94.2	451	25	1	1	450	1	451	8.4e-254	881.3
2620_t	fgr:FGSG_00270	K14548	U3 small nucleolar RNA-associated protein 4 | (RefSeq) hypothetical protein (A)	87.3	879	102	4	1	879	1	869	0	1529.6
2621_t	fgr:FGSG_00269	K00763	nicotinate phosphoribosyltransferase [EC:6.3.4.21] | (RefSeq) hypothetical protein (A)	94.3	458	26	0	1	458	1	458	3.2e-256	889.4
2622_t	aor:AOR_1_316174			26.2	225	140	5	1	207	1	217	1.5e-07	63.2
2623_t	fpu:FPSE_04344	K12389	battenin | (RefSeq) hypothetical protein (A)	76.5	392	92	0	1	392	14	405	3.5e-171	606.7
2626_t	fpu:FPSE_04341	K14829	pre-rRNA-processing protein IPI3 | (RefSeq) hypothetical protein (A)	82	434	72	1	1	428	1	434	3.5e-201	706.4
2632_t	fgr:FGSG_00257	K15287	solute carrier family 35, member F1/2 | (RefSeq) hypothetical protein (A)	91	409	26	2	1	406	1	401	3.4e-209	733
2640_t	fpu:FPSE_05418	K04618	galactose oxidase [EC:1.1.3.9] | (RefSeq) hypothetical protein (A)	81.3	733	126	2	305	1036	381	1103	0	1261.9
2643_t	ssx:SACTE_0137			36.2	318	185	9	3	313	1	307	1.4e-40	172.6
2644_t	fme:FOMMEDRAFT_80515	K13291	terminal uridylyltransferase [EC:2.7.7.52] | (RefSeq) PAP/OAS1 substrate-binding domain-containing protein (A)	38.4	320	157	16	292	578	61	373	6.3e-36	159.1
2651_t	fpu:FPSE_05410	K00545	catechol O-methyltransferase [EC:2.1.1.6] | (RefSeq) hypothetical protein (A)	92.2	281	21	1	1	280	1	281	1.1e-145	521.5
2654_t	mpk:VL20_2445			30.5	298	168	10	27	288	5	299	4.2e-21	109
2656_t	nhe:NECHADRAFT_41379	K21403	2-phosphoxylose phosphatase [EC:3.1.3.-] | (RefSeq) hypothetical protein (A)	71.4	493	127	2	1	479	1	493	4.5e-213	746.1
2657_t	pno:SNOG_13460	K00688	glycogen phosphorylase [EC:2.4.1.1] | (RefSeq) SNOG_13458 SNOG_13459; hypothetical protein (A)	23.2	651	388	19	155	728	1272	1887	1.1e-24	120.9
2660_t	wsu:WS2125			40.2	246	135	6	9	252	6	241	7.4e-40	169.9
2665_t	fgr:FGSG_08282			83.3	640	103	4	1	638	1	638	0	1118.6
2670_t	bsc:COCSADRAFT_132882	K00698	chitin synthase [EC:2.4.1.16] | (RefSeq) glycosyltransferase family 2 protein (A)	42.6	115	65	1	367	480	192	306	1.5e-20	107.1
2671_t	afv:AFLA_045540			31.3	514	320	13	11	517	17	504	7e-50	204.1
2672_t	fpu:FPSE_06372			49.3	418	186	3	1	393	1	417	2.5e-113	414.5
2674_t	pcs:Pc21g15450	K23892	mycotoxins biosynthesis cytochrome P450 monooxygenase RoqO [EC:1.14.14.-] | (RefSeq) Pc21g15450 (A)	32.7	465	306	3	55	519	40	497	3.5e-73	281.6
2675_t	kal:KALB_7260			30.5	518	316	11	27	538	5	484	6.4e-54	217.6
2677_t	val:VDBG_09583	K05658	ATP-binding cassette, subfamily B (MDR/TAP), member 1 [EC:7.6.2.2] | (RefSeq) multidrug resistance protein (A)	76	1225	290	3	28	1250	64	1286	0	1836.6
2678_t	cne:CNB05770	K08711	ATP-binding cassette, subfamily G (WHITE), member 2, PDR | (RefSeq) xenobiotic-transporting ATPase, putative (A)	52.3	980	424	6	5	944	528	1504	2.8e-291	1006.9
2679_t	cne:CNB05770	K08711	ATP-binding cassette, subfamily G (WHITE), member 2, PDR | (RefSeq) xenobiotic-transporting ATPase, putative (A)	57.8	393	163	1	76	468	99	488	3.1e-134	484.2
2681_t	afv:AFLA_000930	K18106	D-galacturonate reductase [EC:1.1.1.-] | (GenBank) hypothetical protein (A)	56.4	55	23	1	10	64	3	56	6.9e-08	63.9
2683_t	gbe:GbCGDNIH1_0098			50.3	342	149	3	15	350	15	341	4.9e-84	317
2685_t	fli:Fleli_3319			32.1	165	94	5	55	219	46	192	4.8e-14	84
2688_t	afm:AFUA_6G02770			40	305	169	4	8	302	42	342	9.9e-57	226.1
2689_t	kal:KALB_2320			37.9	169	97	4	22	189	10	171	6.8e-19	99.8
2690_t	dsq:DICSQDRAFT_59151	K19691	osomolarity two-component system, sensor histidine kinase NIK1 [EC:2.7.13.3] | (RefSeq) histidine kinase (A)	36.6	123	74	2	33	152	1086	1207	2.7e-13	80.9
2692_t	ani:AN2409.2	K00831	phosphoserine aminotransferase [EC:2.6.1.52] | (RefSeq) hypothetical protein (A)	29.7	246	128	1	5	205	397	642	7.9e-29	133.3
2694_t	sze:AW14_08315	K06867	uncharacterized protein | (GenBank) ankyrin (A)	36	89	52	3	7	94	45	129	0.00057	51.6
2697_t	pno:SNOG_13460	K00688	glycogen phosphorylase [EC:2.4.1.1] | (RefSeq) SNOG_13458 SNOG_13459; hypothetical protein (A)	24.2	673	400	25	83	699	1279	1897	2.9e-27	129.4
2698_t	psj:PSJM300_08400			34.1	126	70	5	1	121	1	118	1.5e-12	78.2
2699_t	tre:TRIREDRAFT_47479	K09241	transcriptional regulatory protein GAL4 | (RefSeq) hypothetical protein (A)	28.8	163	111	3	258	419	233	391	3e-08	66.2
2701_t	scm:SCHCODRAFT_255991			28.5	1073	674	31	38	1071	9	1027	4e-92	345.5
2702_t	ani:AN2409.2	K00831	phosphoserine aminotransferase [EC:2.6.1.52] | (RefSeq) hypothetical protein (A)	37.4	243	144	2	5	239	397	639	2.5e-39	168.3
2704_t	fpu:FPSE_06966	K05034	solute carrier family 6 (neurotransmitter transporter, GABA) member 1 | (RefSeq) hypothetical protein (A)	83.4	682	104	3	1	679	1	676	0	1169.8
2705_t	fpu:FPSE_06964	K01273	membrane dipeptidase [EC:3.4.13.19] | (RefSeq) hypothetical protein (A)	92.8	414	30	0	1	414	1	414	2.4e-231	806.6
2707_t	pic:PICST_29740	K08192	MFS transporter, ACS family, allantoate permease | (RefSeq) DAL4; allantoate permease (A)	38.9	488	273	9	27	499	52	529	8e-88	330.1
2708_t	fgr:FGSG_11714	K07748	sterol-4alpha-carboxylate 3-dehydrogenase (decarboxylating) [EC:1.1.1.170] | (RefSeq) hypothetical protein (A)	69.9	299	87	1	53	348	4	302	7.5e-117	426
2710_t	fpu:FPSE_06970	K18551	pyrimidine and pyridine-specific 5'-nucleotidase [EC:3.1.3.-] | (RefSeq) hypothetical protein (A)	83.8	229	37	0	1	229	1	229	3.3e-113	413.3
2711_t	fgr:FGSG_02865	K08158	MFS transporter, DHA1 family, multidrug resistance protein | (RefSeq) hypothetical protein (A)	35.6	531	322	8	3	527	51	567	4.5e-81	307.8
2713_t	hoh:Hoch_2074			23.9	259	170	7	5	259	3	238	8.3e-09	67
2714_t	fgi:OP10G_1529			45.7	565	285	6	24	569	18	579	1.5e-138	498.8
2715_t	maw:MAC_02856	K02835	peptide chain release factor 1 | (RefSeq) putative translation releasing factor RF-1 (A)	40	385	222	2	22	405	47	423	1.2e-81	309.3
2717_t	npa:UCRNP2_6873	K19564	choline transport protein | (GenBank) putative choline transporter protein (A)	29.3	481	332	7	34	510	28	504	2.7e-46	192.2
2719_t	pfj:MYCFIDRAFT_213937	K12472	epidermal growth factor receptor substrate 15 | (RefSeq) hypothetical protein (A)	36.2	185	112	3	30	214	12	190	7.6e-28	129.8
2721_t	cci:CC1G_01542			31.6	579	332	16	3	555	32	572	1.3e-57	229.9
2722_t	ttt:THITE_130005			26.6	188	123	5	91	271	886	1065	0.00056	51.2
2725_t	fgr:FGSG_00194	K01062	platelet-activating factor acetylhydrolase [EC:3.1.1.47] | (RefSeq) hypothetical protein (A)	80.2	501	94	4	4	504	35	530	1.1e-236	824.7
2727_t	fpu:FPSE_06936	K01336	cerevisin [EC:3.4.21.48 3.4.21.-] | (RefSeq) hypothetical protein (A)	94.4	533	29	1	1	532	1	533	1.8e-287	993.4
2729_t	nhe:NECHADRAFT_61480	K12670	oligosaccharyltransferase complex subunit beta | (RefSeq) hypothetical protein (A)	76.9	458	106	0	1	458	1	458	1.7e-214	750.7
2730_t	fgr:FGSG_00188	K12870	pre-mRNA-splicing factor ISY1 | (RefSeq) pre-mRNA-splicing factor isy-1 (A)	93.4	243	16	0	1	243	1	243	6.6e-128	462.2
2732_t	fgr:FGSG_00186			89	508	48	2	1	500	2	509	1.2e-264	917.5
2734_t	eol:Emtol_1178	K18447	ADP-sugar diphosphatase [EC:3.6.1.21] | (GenBank) NUDIX hydrolase (A)	26.4	220	131	6	20	238	2	191	1.6e-10	72.4
2735_t	nhe:NECHADRAFT_93915	K01515	ADP-ribose pyrophosphatase [EC:3.6.1.13 3.6.1.-] | (RefSeq) hypothetical protein (A)	76.2	202	40	1	1	202	1	194	1e-81	308.5
2737_t	maw:MAC_07461	K05767	Ras GTPase-activating-like protein IQGAP2/3 | (RefSeq) GTPase-activator protein for Ras-like GTPase containing protein (A)	32.9	146	88	4	612	750	936	1078	9.3e-07	61.6
2739_t	fpu:FPSE_06926	K12176	COP9 signalosome complex subunit 2 | (RefSeq) hypothetical protein (A)	93.1	493	31	3	1	492	1	491	2.2e-247	860.1
2740_t	fpu:FPSE_06925	K09602	ubiquitin thioesterase protein OTUB1 [EC:3.4.19.12] | (RefSeq) hypothetical protein (A)	72.7	487	125	5	140	622	188	670	5.5e-171	606.7
2741_t	dra:DR_0422	K00598	trans-aconitate 2-methyltransferase [EC:2.1.1.144] | (RefSeq) hypothetical protein (A)	33.3	108	65	4	114	217	22	126	2.3e-07	62.4
2742_t	fpu:FPSE_06921	K01915	glutamine synthetase [EC:6.3.1.2] | (RefSeq) hypothetical protein (A)	93.9	472	29	0	7	478	5	476	3.4e-269	932.6
2743_t	msv:Mesil_3299			56.9	262	106	4	3	263	2	257	1.3e-71	275.4
2744_t	fgr:FGSG_00176	K01637	isocitrate lyase [EC:4.1.3.1] | (RefSeq) isocitrate lyase (A)	95.8	599	24	1	1	598	1	599	0	1148.3
2745_t	fpu:FPSE_06918	K01647	citrate synthase [EC:2.3.3.1] | (RefSeq) hypothetical protein (A)	97.9	472	10	0	1	472	1	472	9.4e-272	941
2746_t	fri:FraEuI1c_2714			48.1	187	93	3	3	189	13	195	1.2e-36	158.7
2747_t	pgb:H744_2c1623	K16559	endo-1,3-1,4-beta-glycanase ExoK [EC:3.2.1.-] | (GenBank) putative exported glycosyl hydrolase, family 16 (A)	25.5	208	121	8	47	232	48	243	1.4e-07	63.2
2748_t	fgr:FGSG_00172	K00799	glutathione S-transferase [EC:2.5.1.18] | (RefSeq) hypothetical protein (A)	74.6	240	58	1	1	237	1	240	5.3e-98	362.8
2749_t	pte:PTT_10078	K11701	helicase required for RNAi-mediated heterochromatin assembly 1 [EC:3.6.4.13] | (GenBank) hypothetical protein (A)	25.5	1034	560	40	334	1266	71	995	1.3e-56	228.4
2751_t	nhe:NECHADRAFT_41831	K07975	Rho family, other | (RefSeq) hypothetical protein (A)	97.5	203	5	0	1	203	1	203	8.3e-92	342
2753_t	nhe:NECHADRAFT_40605	K02954	small subunit ribosomal protein S14 | (RefSeq) mitochondrial 37S ribosomal protein MRP2 (A)	98.2	113	2	0	1	113	1	113	8.8e-59	231.5
2754_t	fgr:FGSG_00166	K05349	beta-glucosidase [EC:3.2.1.21] | (RefSeq) hypothetical protein (A)	84.8	945	129	5	1	937	1	938	0	1649
2755_t	fpu:FPSE_06907	K15532	unsaturated rhamnogalacturonyl hydrolase [EC:3.2.1.172] | (RefSeq) hypothetical protein (A)	93.3	372	25	0	1	372	1	372	2.5e-211	740
2756_t	yli:YALI0D13970g	K08192	MFS transporter, ACS family, allantoate permease | (RefSeq) YALI0D13970p (A)	31.7	514	324	8	9	513	5	500	5.6e-60	237.7
2765_t	nhe:NECHADRAFT_41484	K00135	succinate-semialdehyde dehydrogenase / glutarate-semialdehyde dehydrogenase [EC:1.2.1.16 1.2.1.79 1.2.1.20] | (RefSeq) hypothetical protein (A)	84.1	498	78	1	1	498	1	497	2.1e-245	853.6
2766_t	nhe:NECHADRAFT_41234	K00274	monoamine oxidase [EC:1.4.3.4] | (RefSeq) hypothetical protein (A)	76.8	461	104	1	1	458	1	461	3.9e-214	749.6
2767_t	tdl:TDEL_0B07490	K09248	proline utilization trans-activator | (RefSeq) TDEL0B07490; hypothetical protein (A)	25.5	706	419	27	10	657	67	723	2.3e-30	139.8
2770_t	pbs:Plabr_2343	K08151	MFS transporter, DHA1 family, tetracycline resistance protein | (GenBank) major facilitator superfamily MFS_1 (A)	28.1	167	116	2	84	250	26	188	2.7e-10	72.8
2771_t	fpu:FPSE_04022	K11811	arsenical resistance protein ArsH | (RefSeq) hypothetical protein (A)	83	288	49	0	46	333	39	326	1.5e-135	488
2772_t	pno:SNOG_13460	K00688	glycogen phosphorylase [EC:2.4.1.1] | (RefSeq) SNOG_13458 SNOG_13459; hypothetical protein (A)	26.8	276	162	9	96	338	1311	1579	9.1e-12	77.8
2774_t	fgr:FGSG_00150			87.6	348	43	0	1	348	1	348	4.2e-184	649.4
2777_t	mph:MLP_24120			49.7	296	147	2	1	294	1	296	1.5e-78	298.5
2778_t	nhe:NECHADRAFT_41666	K09246	arginine metabolism regulation protein II | (RefSeq) hypothetical protein (A)	68.6	684	180	12	4	670	49	714	4.6e-264	916
2781_t	gdj:Gdia_2900			33.3	330	179	12	4	327	3	297	2.8e-28	131.7
2782_t	fpu:FPSE_06879	K00128	aldehyde dehydrogenase (NAD+) [EC:1.2.1.3] | (RefSeq) hypothetical protein (A)	94.8	498	26	0	4	501	5	502	1.4e-273	947.2
2787_t	bca:BCE_4523			52.8	307	145	0	6	312	2	308	3.8e-91	340.5
2792_t	cmt:CCM_09478	K01077	alkaline phosphatase [EC:3.1.3.1] | (RefSeq) repressible alkaline phosphatase precursor (A)	33.3	189	122	2	1	189	1	185	2.5e-19	101.3
2794_t	bgp:BGL_2c28850	K13021	MFS transporter, ACS family, tartrate transporter | (GenBank) ttuB2; putative tartrate transporter TtuB (A)	28.3	406	262	10	34	433	2	384	2e-30	139.4
2795_t	vda:VDAG_05798			74.2	260	62	1	4	258	15	274	4.3e-109	399.8
2797_t	mgr:MGG_08034	K18064	arsenical-resistance protein 2 | (RefSeq) hypothetical protein (A)	60.8	153	53	1	9	161	12	157	5.1e-52	209.5
2798_t	fpu:FPSE_01675	K03325	arsenite transporter | (RefSeq) hypothetical protein (A)	78.6	350	75	0	48	397	23	372	6.3e-152	542.7
2801_t	ela:UCREL1_3929	K12830	splicing factor 3B subunit 3 | (GenBank) putative pre-mrna-splicing factor rse-1 protein (A)	60.8	158	46	2	1	143	1	157	1.7e-41	176
2802_t	npa:UCRNP2_890	K01869	leucyl-tRNA synthetase [EC:6.1.1.4] | (GenBank) putative leucyl-trna synthetase protein (A)	29.1	478	267	14	2	425	1384	1843	6.5e-41	174.1
2803_t	actn:L083_4426			30.9	249	154	6	9	244	7	250	2.9e-15	88.6
2804_t	oar:OA238_c26840	K18277	trimethylamine monooxygenase [EC:1.14.13.148] | (GenBank) hypothetical protein (A)	28.3	321	197	13	1	313	79	374	2e-17	95.9
2805_t	saci:Sinac_3448			40.9	88	44	2	77	164	117	196	1.5e-08	66.2
2810_t	val:VDBG_01380	K05349	beta-glucosidase [EC:3.2.1.21] | (RefSeq) beta-glucosidase (A)	51.4	407	187	4	191	588	816	1220	2.3e-113	415.2
2811_t	nhe:NECHADRAFT_72948	K05349	beta-glucosidase [EC:3.2.1.21] | (RefSeq) hypothetical protein (A)	81.1	845	158	1	1	845	1	843	0	1434.5
2812_t	cgr:CAGL0A01782g	K08139	MFS transporter, SP family, sugar:H+ symporter | (RefSeq) uncharacterized protein (A)	26.8	437	304	9	60	487	109	538	1.1e-25	123.6
2813_t	hoe:IMCC20628_02765			47.9	48	25	0	42	89	7	54	0.00026	50.4
2816_t	bja:blr4874	K00001	alcohol dehydrogenase [EC:1.1.1.1] | (GenBank) blr4874; ORF_ID:blr4874; putative alcohol dehydrogenase (EC 1.1.1.1) (A)	32.1	364	227	9	11	369	5	353	6.9e-31	140.6
2818_t	ach:Achl_0449			29	283	148	10	14	280	47	292	1.8e-13	82.4
2819_t	bgo:BM43_5084	K21802	vanillin dehydrogenase [EC:1.2.1.67] | (GenBank) acyl-CoA reductase family protein (A)	44.1	456	239	5	15	461	6	454	5.4e-95	355.1
2820_t	tre:TRIREDRAFT_4726	K10437	phenylacetate 2-hydroxylase [EC:1.14.14.54] | (RefSeq) hypothetical protein (A)	25.5	483	315	16	42	497	35	499	7.1e-23	114.4
2821_t	ure:UREG_02279	K17866	diphthamide biosynthesis protein 2 | (RefSeq) similar to maleylacetate reductase (A)	61.9	354	133	1	1	354	1	352	6.8e-121	439.5
2822_t	bue:BRPE67_CCDS06510	K04098	hydroxyquinol 1,2-dioxygenase [EC:1.13.11.37] | (GenBank) intradiol ring-cleavage dioxygenase (A)	44.1	290	143	2	11	282	1	289	2e-65	255
2823_t	bxb:DR64_464	K05797	4-cresol dehydrogenase (hydroxylating) flavoprotein subunit [EC:1.17.9.1] | (GenBank) pchF; 4-cresol dehydrogenase [hydroxylating] flavoprotein subunit (A)	38.5	522	310	6	26	545	3	515	1.7e-102	379
2824_t	nhe:NECHADRAFT_56474			92.6	502	37	0	19	520	1	502	4.8e-293	1011.9
2825_t	nhe:NECHADRAFT_45893			57.9	254	104	2	3	253	5	258	1.1e-72	278.9
2826_t	nhe:NECHADRAFT_98423			85	412	62	0	5	416	13	424	8.5e-211	738.4
2827_t	msa:Mycsm_04327			30.2	453	299	9	1	452	3	439	3.2e-46	191.8
2828_t	afv:AFLA_118070			25.9	313	206	8	5	300	16	319	2.5e-21	108.6
2829_t	mci:Mesci_2260			29.3	140	87	3	12	147	22	153	4.3e-11	73.6
2830_t	afm:AFUA_3G03450			36.2	494	295	9	34	509	6	497	8.4e-88	330.1
2832_t	smi:BN406_06711			39.1	207	113	5	28	234	7	200	2.3e-32	144.8
2833_t	apk:APA386B_452			22.1	516	347	13	37	541	19	490	6.3e-07	61.6
2835_t	cthr:CTHT_0013620			32.6	789	383	26	1156	1876	973	1680	1.4e-87	331.3
2837_t	nhe:NECHADRAFT_74373	K01619	deoxyribose-phosphate aldolase [EC:4.1.2.4] | (RefSeq) hypothetical protein (A)	82.2	259	46	0	5	263	4	262	2.3e-118	430.6
2839_t	fgr:FGSG_00065	K00354	NADPH2 dehydrogenase [EC:1.6.99.1] | (RefSeq) hypothetical protein (A)	74.6	366	93	0	1	366	1	366	4.7e-162	576.2
2841_t	ccro:CMC5_057050			33.1	323	170	13	8	327	27	306	1e-28	133.3
2847_t	rca:Rcas_1864	K00274	monoamine oxidase [EC:1.4.3.4] | (GenBank) amine oxidase (A)	31	448	252	15	1	445	85	478	3e-41	175.3
2848_t	reb:XU06_06150	K00274	monoamine oxidase [EC:1.4.3.4] | (GenBank) amino acid oxidase (A)	58.5	41	17	0	78	118	39	79	6e-05	52.8
2849_t	sce:YMR011W	K08139	MFS transporter, SP family, sugar:H+ symporter | (RefSeq) HXT2; hexose transporter HXT2 (A)	27.8	482	320	11	33	496	48	519	1.2e-38	166.8
2853_t	yli:YALI0D13970g	K08192	MFS transporter, ACS family, allantoate permease | (RefSeq) YALI0D13970p (A)	36.3	496	304	9	2	492	12	500	3.2e-73	281.6
2854_t	fgr:FGSG_00109	K00826	branched-chain amino acid aminotransferase [EC:2.6.1.42] | (RefSeq) hypothetical protein (A)	89.3	338	36	0	5	342	6	343	4.1e-176	622.9
2855_t	efa:EF0111	K00001	alcohol dehydrogenase [EC:1.1.1.1] | (RefSeq) oxidoreductase, zinc-binding (A)	33.7	341	201	10	21	359	16	333	5.5e-38	164.1
2858_t	nhe:NECHADRAFT_52578	K00698	chitin synthase [EC:2.4.1.16] | (RefSeq) hypothetical protein (A)	48.4	374	176	8	134	502	25	386	1.2e-94	352.8
2859_t	npa:UCRNP2_7300	K00799	glutathione S-transferase [EC:2.5.1.18] | (GenBank) putative glutathione s-transferase protein (A)	51.6	219	105	1	1	218	1	219	1.5e-63	248.4
2860_t	afv:AFLA_081790			76	605	143	1	22	626	1	603	1.1e-275	954.5
2867_t	ani:AN2547.2	K15419	emericellamide biosynthesis, highly reducing iterative type I polyketide synthase | (RefSeq) hypothetical protein (A)	30.1	1971	1231	52	2	1909	645	2531	1.1e-217	763.5
2868_t	ani:AN2547.2	K15419	emericellamide biosynthesis, highly reducing iterative type I polyketide synthase | (RefSeq) hypothetical protein (A)	38.1	624	332	12	1	610	49	632	2.9e-103	381.7
2869_t	ttt:THITE_130005			26	169	117	3	123	291	903	1063	0.00012	53.5
2872_t	mbe:MBM_07370	K01870	isoleucyl-tRNA synthetase [EC:6.1.1.5] | (RefSeq) isoleucyl-tRNA synthetase (A)	51.5	495	199	12	96	554	198	687	3.1e-137	495
2875_t	mrr:Moror_12793			31.1	971	618	23	27	965	19	970	1.4e-118	433.3
2876_t	tre:TRIREDRAFT_55723	K19564	choline transport protein | (RefSeq) amino acid transporter (A)	61.1	316	107	2	1	301	50	364	3.5e-108	397.1
2877_t	cim:CIMG_05912	K04630	guanine nucleotide-binding protein G(i) subunit alpha | (RefSeq) guanine nucleotide-binding protein alpha-3 subunit (A)	30.2	344	224	7	303	639	21	355	6.8e-39	167.9
2879_t	azl:AZL_020600	K01501	nitrilase [EC:3.5.5.1] | (GenBank) aliphatic nitrilase (A)	44.2	249	101	2	18	228	3	251	1e-50	205.7
2880_t	bch:Bcen2424_4286	K13028	aliphatic aldoxime dehydratase [EC:4.8.1.2] | (GenBank) putative phenylacetaldoxime dehydratase (A)	35.8	257	137	7	70	308	98	344	3.3e-31	141.4
2883_t	npa:UCRNP2_7982	K00706	1,3-beta-glucan synthase [EC:2.4.1.34] | (GenBank) putative glucan synthase protein (A)	30.5	154	97	1	52	205	2185	2328	4.1e-16	91.3
2884_t	bfn:OI25_6084			59.6	364	136	4	2	359	6	364	1.3e-127	461.8
2885_t	fpu:FPSE_10090	K01190	beta-galactosidase [EC:3.2.1.23] | (RefSeq) hypothetical protein (A)	82	1009	176	2	1	1003	2	1010	0	1794.2
2886_t	ani:AN9250.2			21.8	308	185	12	50	310	41	339	1.6e-05	56.6
2890_t	mta:Moth_0213			32.3	124	74	5	222	340	197	315	0.00031	52
2894_t	val:VDBG_09264	K01674	carbonic anhydrase [EC:4.2.1.1] | (RefSeq) carbonic anhydrase (A)	59.5	274	107	3	1	274	1	270	2.5e-91	340.9
2895_t	dat:HRM2_48440	K21993	formate transporter | (GenBank) fdhC; FdhC (A)	39.5	253	153	0	27	279	5	257	1.2e-47	196.1
2896_t	kal:KALB_1144	K01066	acetyl esterase [EC:3.1.1.-] | (GenBank) lipase LipH (A)	30.1	272	143	9	72	335	51	283	1.6e-21	109.4
2899_t	pan:PODANSg2487			34.1	132	77	4	1	126	1	128	3e-06	60.1
2901_t	nhe:NECHADRAFT_122895	K18576	xyloglucan-specific endo-beta-1,4-glucanase [EC:3.2.1.151] | (RefSeq) hypothetical protein (A)	72.7	245	67	0	127	371	29	273	4.9e-106	390.2
2902_t	nhe:NECHADRAFT_30203	K01732	pectin lyase [EC:4.2.2.10] | (RefSeq) hypothetical protein (A)	68.3	375	117	2	3	377	4	376	1.6e-144	518.1
2903_t	cput:CONPUDRAFT_109605			45.7	387	189	8	12	387	14	390	3.5e-70	271.2
2905_t	mox:DAMO_1311			31.7	300	173	5	227	523	119	389	1.5e-39	169.9
2906_t	nhe:NECHADRAFT_85080	K05857	phosphatidylinositol phospholipase C, delta [EC:3.1.4.11] | (RefSeq) hypothetical protein (A)	72.6	135	35	2	1	133	951	1085	8.2e-49	199.1
2907_t	nhe:NECHADRAFT_85080	K05857	phosphatidylinositol phospholipase C, delta [EC:3.1.4.11] | (RefSeq) hypothetical protein (A)	53	562	114	2	1	415	382	940	2.8e-155	553.9
2909_t	ure:UREG_03429	K12869	crooked neck | (RefSeq) pre-mRNA splicing factor CLF1 (A)	41	349	187	5	1	333	676	1021	7.3e-66	257.7
2916_t	calt:Cal6303_2010	K17734	serine protease AprX [EC:3.4.21.-] | (GenBank) peptidase S8 and S53 subtilisin kexin sedolisin (A)	32.5	753	373	23	4	718	2	657	5.1e-73	281.6
2919_t	sur:STAUR_2850			23.3	529	270	14	349	866	234	637	2.8e-17	97.1
2920_t	fre:Franean1_4404			33.6	470	275	9	858	1309	745	1195	1.5e-67	264.6
2923_t	afm:AFUA_5G03770			62.7	332	123	1	3	333	8	339	3.6e-124	450.3
2924_t	bcen:DM39_5131			29.7	327	221	5	33	354	6	328	2.8e-29	135.6
2925_t	kvl:KVU_0190	K19967	D-threonine aldolase [EC:4.1.2.42] | (GenBank) Alanine racemase domain protein (A)	38.6	365	214	8	5	365	14	372	2.6e-59	235
2927_t	nhe:NECHADRAFT_95126	K01113	alkaline phosphatase D [EC:3.1.3.1] | (RefSeq) hypothetical protein (A)	67	536	138	4	1	536	1	497	5.8e-209	732.6
2928_t	vmo:VMUT_1347	K08176	MFS transporter, PHS family, inorganic phosphate transporter | (GenBank) major facilitator superfamily MFS_1 (A)	26.2	451	270	15	35	447	14	439	5e-26	124.8
2929_t	pbc:CD58_17270	K09967	uncharacterized protein | (GenBank) hypothetical protein (A)	51.3	193	91	1	4	196	15	204	1.8e-51	208
2931_t	afv:AFLA_041070			59	580	226	4	1	580	1	568	1e-195	688.7
2933_t	dol:Dole_0757			35.8	173	76	5	142	314	30	167	1.7e-22	112.5
2935_t	sen:SACE_3977	K10187	germacradienol/geosmin synthase [EC:4.2.3.22 4.2.3.75 4.1.99.16] | (GenBank) terpene synthase, metal binding domain protein (A)	25.3	324	215	7	30	326	23	346	2.4e-14	85.5
2936_t	tml:GSTUM_00002325001	K12232	E3 ubiquitin-protein ligase HECTD2 [EC:2.3.2.26] | (RefSeq) hypothetical protein (A)	38	382	230	4	69	446	87	465	1e-65	256.5
2938_t	fgr:FGSG_11518	K02510	4-hydroxy-2-oxoheptanedioate aldolase [EC:4.1.2.52] | (RefSeq) hypothetical protein (A)	96.3	269	10	0	1	269	1	269	1.9e-144	517.3
2939_t	gba:J421_2205	K13021	MFS transporter, ACS family, tartrate transporter | (GenBank) major facilitator superfamily MFS_1 (A)	30.9	401	255	10	38	430	17	403	3.1e-39	168.7
2941_t	cck:Ccar_15890	K09022	2-iminobutanoate/2-iminopropanoate deaminase [EC:3.5.99.10] | (GenBank) endoribonuclease L-PSP (A)	42.4	125	59	4	1	114	1	123	7.3e-16	89
2942_t	aha:AHA_1948			28.2	308	186	12	34	325	2	290	7.8e-17	94
2943_t	act:ACLA_046760	K02920	large subunit ribosomal protein L36e | (RefSeq) ribosomal protein L36e, putative (A)	26.4	208	141	6	16	217	38	239	5.8e-05	54.3
2944_t	bze:COCCADRAFT_9547	K19564	choline transport protein | (RefSeq) hypothetical protein (A)	35.7	493	312	3	9	498	29	519	5.5e-76	290.8
2945_t	fgr:FGSG_00070	K08141	MFS transporter, SP family, general alpha glucoside:H+ symporter | (RefSeq) hypothetical protein (A)	86.7	542	72	0	1	542	1	542	3.6e-283	979.2
2946_t	pte:PTT_00981	K08141	MFS transporter, SP family, general alpha glucoside:H+ symporter | (GenBank) hypothetical protein (A)	23.7	557	350	15	4	551	548	1038	3.1e-17	95.9
2947_t	fpu:FPSE_12030	K07407	alpha-galactosidase [EC:3.2.1.22] | (RefSeq) hypothetical protein (A)	86.2	724	100	0	441	1164	2	725	0	1330.1
2949_t	fre:Franean1_4767			50.5	317	156	1	1	317	1	316	3.3e-82	310.8
2950_t	bor:COCMIDRAFT_100407			63.7	432	154	2	47	478	1	429	2.9e-159	567.4
2952_t	sur:STAUR_3609			30.2	182	93	7	13	173	7	175	4.5e-09	67.4
2953_t	mch:Mchl_2867			32.7	101	67	1	5	105	4	103	3.2e-10	70.1
2954_t	raq:Rahaq2_3133			46.1	230	114	6	6	232	2	224	2.6e-44	184.5
2956_t	clu:CLUG_01281	K17741	NADPH-dependent methylglyoxal reductase [EC:1.1.1.283] | (RefSeq) hypothetical protein (A)	38	337	198	5	4	335	5	335	1.4e-56	225.7
2957_t	pcs:Pc12g16460	K17644	norsolorinic acid ketoreductase [EC:1.1.1.349] | (RefSeq) Pc12g16460 (A)	46.5	245	131	0	5	249	4	248	2.1e-57	228
2958_t	bfu:BC1G_09154			31	155	78	5	3	138	6	150	1.5e-07	62.4
2962_t	crd:CRES_1791			24.5	412	266	13	7	376	13	421	2e-09	69.3
2963_t	sce:YOR384W			21.9	588	347	22	175	719	176	694	7.4e-18	98.2
2964_t	mlr:MELLADRAFT_104873	K08254	glucan endo-1,3-alpha-glucosidase [EC:3.2.1.59] | (RefSeq) family 71 glycoside hydrolase (A)	26.5	287	187	12	11	289	34	304	7.5e-11	73.9
2965_t	afm:AFUA_5G07520			43.2	424	231	3	33	454	29	444	2.1e-99	368.6
2967_t	azc:AZC_2732	K01459	N-carbamoyl-D-amino-acid hydrolase [EC:3.5.1.77] | (GenBank) N-carbamyl-D-amino acid amidohydrolase (A)	45.9	351	150	9	9	358	2	313	1.3e-74	285.8
2968_t	spo:SPCC1450.07c	K00273	D-amino-acid oxidase [EC:1.4.3.3] | (RefSeq) putative D-amino acid oxidase (A)	33.2	241	146	4	309	547	49	276	5.3e-32	144.8
2969_t	bze:COCCADRAFT_30631	K01464	dihydropyrimidinase [EC:3.5.2.2] | (RefSeq) hypothetical protein (A)	80.8	312	58	2	5	316	4	313	6.5e-144	515.8
2970_t	pno:SNOG_08790	K01464	dihydropyrimidinase [EC:3.5.2.2] | (RefSeq) hypothetical protein (A)	82.3	147	26	0	1	147	366	512	4.5e-71	272.7
2971_t	bze:COCCADRAFT_30631	K01464	dihydropyrimidinase [EC:3.5.2.2] | (RefSeq) hypothetical protein (A)	82.6	258	45	0	6	263	502	759	4.2e-120	436.4
2972_t	ang:ANI_1_2484094	K09241	transcriptional regulatory protein GAL4 | (RefSeq) An11g09590; Zn(II)2Cys6 transcription factor (A)	21.1	507	338	19	114	600	180	644	7.7e-06	58.2
2977_t	fgr:FGSG_09423	K04709	very-long-chain ceramide synthase [EC:2.3.1.297] | (RefSeq) hypothetical protein (A)	86.6	521	69	1	1	520	1	521	2.7e-256	889.8
2978_t	ase:ACPL_4548	K00666	fatty-acyl-CoA synthase [EC:6.2.1.-] | (GenBank) AMP-binding domain protein (A)	39.1	598	296	10	28	625	1	530	9.9e-107	393.3
2979_t	fpu:FPSE_07960	K05528	alpha 1,6-mannosyltransferase [EC:2.4.1.232] | (RefSeq) hypothetical protein (A)	92.1	305	24	0	66	370	66	370	3.2e-169	600.1
2981_t	fgr:FGSG_09427	K14526	ribonuclease P/MRP protein subunit POP7 [EC:3.1.26.5] | (RefSeq) hypothetical protein (A)	75	168	42	0	1	168	1	168	1e-63	248.4
2984_t	afm:AFUA_3G06620			38.8	276	135	8	15	260	4	275	1.4e-38	165.6
2985_t	fgr:FGSG_09432	K03035	26S proteasome regulatory subunit N5 | (RefSeq) hypothetical protein (A)	92.5	481	36	0	1	481	1	481	1.4e-246	857.4
2986_t	fgr:FGSG_09434	K11572	DASH complex subunit SPC19 | (RefSeq) hypothetical protein (A)	95.9	169	7	0	3	171	2	170	4e-79	299.7
2987_t	fgr:FGSG_09435	K11246	SHO1 osmosensor | (RefSeq) hypothetical protein (A)	95.1	305	12	1	1	305	1	302	2.3e-162	577
2989_t	pte:PTT_04931	K14997	solute carrier family 38 (sodium-coupled neutral amino acid transporter), member 11 | (GenBank) hypothetical protein (A)	26	393	249	8	22	405	176	535	3.4e-17	95.5
2990_t	nhe:NECHADRAFT_66677	K02959	small subunit ribosomal protein S16 | (RefSeq) mitochondrial 37S ribosomal protein MRPS16 (A)	90.4	114	11	0	1	114	1	114	2.7e-55	219.9
2991_t	fpu:FPSE_07977	K17759	NAD(P)H-hydrate epimerase [EC:5.1.99.6] | (RefSeq) hypothetical protein (A)	94.1	236	14	0	1	236	1	236	9.6e-124	448.4
2992_t	vca:M892_21840			31.3	249	141	11	5884	6116	25	259	2.8e-17	99.4
2993_t	fgr:FGSG_09440	K01952	phosphoribosylformylglycinamidine synthase [EC:6.3.5.3] | (RefSeq) phosphoribosylformylglycinamidine synthase (A)	93.9	1353	82	1	1	1353	1	1352	0	2588.5
2994_t	dha:DEHA2C11374g			36.4	511	292	5	48	526	21	530	1.5e-87	329.3
2996_t	tre:TRIREDRAFT_58229			80.5	77	15	0	156	232	1	77	3e-29	134.4
2998_t	fgr:FGSG_09444	K03644	lipoyl synthase [EC:2.8.1.8] | (RefSeq) lipoic acid synthetase (A)	96.8	411	12	1	1	411	1	410	1.9e-228	797
2999_t	nhe:NECHADRAFT_32673	K01210	glucan 1,3-beta-glucosidase [EC:3.2.1.58] | (RefSeq) hypothetical protein (A)	77.6	769	172	0	1	769	1	769	0	1263.8
3000_t	nhe:NECHADRAFT_76727	K09142	methyltransferase [EC:2.1.1.-] | (RefSeq) hypothetical protein (A)	79.7	340	69	0	1	340	1	340	8.5e-166	588.6
3001_t	cthr:CTHT_0072080	K03671	thioredoxin 1 | (RefSeq) hypothetical protein (A)	45.1	113	57	1	3	110	4	116	4.6e-20	105.9
3002_t	fpu:FPSE_07549	K00589	uroporphyrin-III C-methyltransferase [EC:2.1.1.107] | (RefSeq) hypothetical protein (A)	91.8	574	47	0	1	574	1	574	2.3e-304	1049.7
3003_t	hhy:Halhy_1904			38.8	214	109	5	7	199	33	245	2.4e-30	138.7
3005_t	bsc:COCSADRAFT_198911	K10838	xeroderma pigmentosum group C-complementing protein | (RefSeq) hypothetical protein (A)	36.2	392	225	7	27	413	26	397	1.1e-61	243
3006_t	fpu:FPSE_07544	K01923	phosphoribosylaminoimidazole-succinocarboxamide synthase [EC:6.3.2.6] | (RefSeq) hypothetical protein (A)	92.5	305	23	0	1	305	1	305	2.5e-161	573.5
3008_t	fpu:FPSE_01385	K14293	importin subunit beta-1 | (RefSeq) hypothetical protein (A)	96	875	35	0	1	875	1	875	0	1631.3
3010_t	fpu:FPSE_05845	K00850	6-phosphofructokinase 1 [EC:2.7.1.11] | (RefSeq) hypothetical protein (A)	93.5	783	51	0	1	783	1	783	0	1486.5
3014_t	bgf:BC1003_5713			30.1	462	310	5	11	469	27	478	2.8e-44	185.7
3018_t	nhe:NECHADRAFT_58465	K09497	T-complex protein 1 subunit epsilon | (RefSeq) hypothetical protein (A)	97.3	552	15	0	1	552	1	552	8.9e-306	1054.3
3019_t	fpu:FPSE_10505	K14416	elongation factor 1 alpha-like protein | (RefSeq) hypothetical protein (A)	77.6	799	152	6	1	778	1	793	0	1152.9
3022_t	fpu:FPSE_10499	K09490	endoplasmic reticulum chaperone BiP [EC:3.6.4.10] | (RefSeq) hypothetical protein (A)	98.5	663	10	0	1	663	1	663	0	1268.1
3024_t	cpb:Cphamn1_2390			35.2	230	131	2	115	344	6	217	6.8e-31	140.6
3025_t	glp:Glo7428_4414	K07004	uncharacterized protein | (GenBank) Endonuclease/exonuclease/phosphatase (A)	35.5	595	347	13	20	601	225	795	7.2e-91	340.5
3026_t	fpu:FPSE_10494	K06210	nicotinamide mononucleotide adenylyltransferase [EC:2.7.7.1 2.7.7.18] | (RefSeq) hypothetical protein (A)	95.3	276	13	0	1	276	1	276	8.5e-156	555.1
3027_t	bgp:BGL_2c23000	K07006	uncharacterized protein | (GenBank) putative pyridoxamine 5'-phosphate oxidase (A)	31.8	340	176	15	3	322	13	316	7.7e-29	134.4
3031_t	ttt:THITE_48562			46.7	711	222	15	57	615	669	1374	1.6e-82	312.8
3032_t	fgr:FGSG_09482	K01759	lactoylglutathione lyase [EC:4.4.1.5] | (RefSeq) lactoylglutathione lyase (A)	84.6	357	21	1	1	357	38	360	2.4e-179	633.6
3033_t	fgr:FGSG_09483	K00058	D-3-phosphoglycerate dehydrogenase / 2-oxoglutarate reductase [EC:1.1.1.95 1.1.1.399] | (RefSeq) hypothetical protein (A)	92.3	569	44	0	1	569	1	569	2.5e-295	1019.6
3034_t	fgr:FGSG_09484	K16302	metal transporter CNNM | (RefSeq) hypothetical protein (A)	86.9	580	62	4	1	576	1	570	3.8e-275	952.6
3035_t	fpu:FPSE_10485	K14334	carboxy-cis,cis-muconate cyclase [EC:5.5.1.5] | (RefSeq) hypothetical protein (A)	95.9	364	15	0	1	364	1	364	7.9e-218	761.5
3037_t	rta:Rta_11240	K10218	4-hydroxy-4-methyl-2-oxoglutarate aldolase [EC:4.1.3.17] | (GenBank) conserved hypothetical protein (A)	31.2	160	95	5	52	207	44	192	3.1e-10	71.2
3039_t	nhe:NECHADRAFT_99351	K00416	ubiquinol-cytochrome c reductase subunit 6 | (RefSeq) hypothetical protein (A)	96.4	110	3	1	1	110	1	109	3.8e-27	126.7
3040_t	lbf:LBF_0721			25.7	370	258	6	52	415	7	365	3e-23	115.5
3041_t	fpu:FPSE_10479	K09827	3-keto steroid reductase [EC:1.1.1.270] | (RefSeq) hypothetical protein (A)	87.2	475	61	0	1	475	1	475	5.8e-245	852
3042_t	tml:GSTUM_00008210001	K13210	far upstream element-binding protein | (RefSeq) hypothetical protein (A)	25.5	263	138	8	867	1081	214	466	3.9e-06	60.1
3043_t	fpu:FPSE_10477	K04409	p21-activated kinase 1 [EC:2.7.11.1] | (RefSeq) hypothetical protein (A)	90.3	864	77	5	1	863	1	858	0	1448
3045_t	mlr:MELLADRAFT_77343			53.8	249	109	3	113	359	44	288	6.9e-65	253.4
3046_t	fpu:FPSE_10753	K11763	chromatin structure-remodeling complex subunit RSC9 | (RefSeq) hypothetical protein (A)	88.1	942	108	1	1	938	1	942	0	1620.9
3049_t	sfu:Sfum_3682	K20523	SH3 domain-containing YSC84-like protein 1 | (GenBank) protein of unknown function DUF500 (A)	48	179	88	2	34	212	44	217	1.1e-39	169.9
3050_t	fpu:FPSE_10749	K12486	stromal membrane-associated protein | (RefSeq) hypothetical protein (A)	80.7	564	96	5	1	558	1	557	4.8e-174	616.7
3051_t	fgr:FGSG_09500	K07305	peptide-methionine (R)-S-oxide reductase [EC:1.8.4.12] | (RefSeq) peptide methionine sulfoxide reductase msrB (A)	86.7	203	26	1	1	202	1	203	1.8e-102	377.5
3054_t	fgr:FGSG_09503	K07513	acetyl-CoA acyltransferase 1 [EC:2.3.1.16] | (RefSeq) 3-ketoacyl-CoA thiolase (A)	96.4	418	15	0	1	418	1	418	1.3e-227	794.3
3055_t	bsc:COCSADRAFT_168415	K01952	phosphoribosylformylglycinamidine synthase [EC:6.3.5.3] | (RefSeq) hypothetical protein (A)	30.3	327	202	9	1	325	1	303	4e-28	131.7
3059_t	fgr:FGSG_09509	K10742	DNA replication ATP-dependent helicase/nuclease Dna2 [EC:5.6.2.3 3.1.-.-] | (RefSeq) hypothetical protein (A)	81.5	1588	257	11	1	1578	1	1562	0	2465.3
3061_t	cthr:CTHT_0042860	K10742	DNA replication ATP-dependent helicase/nuclease Dna2 [EC:5.6.2.3 3.1.-.-] | (RefSeq) DNA replication ATP-dependent helicase dna2-like protein (A)	55.2	116	46	3	5	115	1734	1848	2.8e-23	113.6
3062_t	fpu:FPSE_10736	K00826	branched-chain amino acid aminotransferase [EC:2.6.1.42] | (RefSeq) hypothetical protein (A)	90.6	393	37	0	1	393	16	408	1.3e-210	737.6
3063_t	fpu:FPSE_01059	K17541	SCY1-like protein 2 | (RefSeq) hypothetical protein (A)	83	929	143	3	1	920	1	923	0	1320.1
3064_t	fpu:FPSE_01060			86.2	487	64	1	1	484	1	487	1.5e-240	837.4
3065_t	fpu:FPSE_01061	K01537	P-type Ca2+ transporter type 2C [EC:7.2.2.10] | (RefSeq) hypothetical protein (A)	84.9	1368	175	4	1	1365	1	1340	0	2218.7
3066_t	vba:IMCC26134_06870	K03787	5'/3'-nucleotidase [EC:3.1.3.5 3.1.3.6] | (GenBank) stationary-phase survival protein SurE (A)	35	163	67	6	1	155	1	132	8.3e-12	78.2
3070_t	fpu:FPSE_01066	K10736	minichromosome maintenance protein 10 | (RefSeq) hypothetical protein (A)	76.9	771	170	6	1	769	1	765	1.2e-305	1054.3
3071_t	bor:COCMIDRAFT_33737	K18103	L-threo-3-deoxy-hexylosonate aldolase [EC:4.1.2.54] | (RefSeq) hypothetical protein (A)	50.8	317	151	3	54	369	15	327	1.1e-86	325.9
3072_t	val:VDBG_09565	K00505	tyrosinase [EC:1.14.18.1] | (RefSeq) tyrosinase (A)	45.5	510	247	5	28	536	26	505	2.1e-132	478.4
3074_t	tre:TRIREDRAFT_68425			30.6	389	230	10	190	557	778	1147	1.2e-36	160.6
3075_t	noc:Noc_1226			29.2	305	186	9	204	502	173	453	1e-17	97.4
3076_t	nhe:NECHADRAFT_91296	K07005	uncharacterized protein | (RefSeq) hypothetical protein (A)	81	258	47	1	1	258	1	256	1.4e-120	438
3079_t	fgr:FGSG_09528	K06158	ATP-binding cassette, subfamily F, member 3 | (RefSeq) GCN20 protein (A)	96	750	30	0	1	750	1	750	0	1352.8
3081_t	fgr:FGSG_09530	K07375	tubulin beta | (RefSeq) tubulin beta chain (A)	99.8	446	1	0	1	446	1	446	4.6e-260	902.1
3082_t	fgr:FGSG_09531	K02933	large subunit ribosomal protein L6 | (RefSeq) hypothetical protein (A)	88.5	260	26	1	4	263	1	256	1.3e-126	458
3083_t	fgr:FGSG_09532	K01082	3'(2'), 5'-bisphosphate nucleotidase [EC:3.1.3.7] | (RefSeq) hypothetical protein (A)	94.7	357	19	0	1	357	1	357	3.1e-190	669.8
3084_t	dha:DEHA2C10736g	K18191	ATP synthase assembly factor FMC1, mitochondrial | (RefSeq) DEHA2C10736p (A)	59	39	16	0	63	101	99	137	6.2e-06	55.8
3088_t	fpu:FPSE_03330	K20003	palmitoyltransferase ZDHHC4 [EC:2.3.1.225] | (RefSeq) hypothetical protein (A)	74.1	320	48	1	1	285	1	320	3.5e-136	490
3089_t	yli:YALI0D10087g	K10520	ankyrin repeat and BTB/POZ domain-containing protein 1 | (RefSeq) YALI0D10087p (A)	32.3	563	267	15	14	563	31	492	2.6e-59	235.7
3090_t	fpu:FPSE_03328	K00866	choline kinase [EC:2.7.1.32] | (RefSeq) hypothetical protein (A)	82	793	133	3	1	785	1	791	0	1131.7
3093_t	fpu:FPSE_03325	K07152	protein SCO1 | (RefSeq) hypothetical protein (A)	93.6	281	18	0	1	281	1	281	1.2e-154	551.2
3094_t	fpu:FPSE_03324	K14960	COMPASS component SPP1 | (RefSeq) hypothetical protein (A)	70.2	443	125	4	1	441	1	438	2.5e-173	614
3095_t	nhe:NECHADRAFT_91206	K14818	ribosome assembly protein SQT1 | (RefSeq) hypothetical protein (A)	85	505	69	3	1	502	1	501	2.7e-245	853.2
3096_t	fgr:FGSG_09546	K14308	nuclear pore complex protein Nup54 | (RefSeq) hypothetical protein (A)	88.4	327	38	0	1	327	1	327	1.1e-151	541.6
3097_t	fpu:FPSE_03320	K03952	NADH dehydrogenase (ubiquinone) 1 alpha subcomplex subunit 8 | (RefSeq) hypothetical protein (A)	86.1	194	6	1	1	194	1	173	1.4e-93	347.8
3098_t	samy:DB32_008089			33.1	178	85	8	157	326	90	241	1.5e-13	82.8
3099_t	fpu:FPSE_03317	K00767	nicotinate-nucleotide pyrophosphorylase (carboxylating) [EC:2.4.2.19] | (RefSeq) hypothetical protein (A)	91.2	294	26	0	1	294	1	294	4.2e-153	546.2
3100_t	ztr:MYCGRDRAFT_71432	K07889	Ras-related protein Rab-5C | (RefSeq) ras small GTPase related protein (A)	42.9	140	78	2	7	146	20	157	2.1e-25	122.1
3101_t	ssl:SS1G_13876	K15084	solute carrier family 25 (mitochondrial carrier protein), member 16 | (RefSeq) hypothetical protein (A)	38.5	1024	572	21	3	993	2	1000	2.6e-154	552
3102_t	hbu:Hbut_0996	K05520	protease I [EC:3.5.1.124] | (GenBank) protease I (A)	27.6	145	90	3	18	154	5	142	1.7e-05	55.8
3103_t	ncr:NCU07731			49.7	292	124	8	287	563	336	619	3.2e-62	245.4
3104_t	fgr:FGSG_09554	K01956	carbamoyl-phosphate synthase small subunit [EC:6.3.5.5] | (RefSeq) carbamoyl-phosphate synthase (A)	98.7	456	6	0	1	456	1	456	9.4e-261	904.4
3105_t	fpu:FPSE_00926	K12492	ADP-ribosylation factor GTPase-activating protein 1 | (RefSeq) hypothetical protein (A)	92.2	258	20	0	1	258	427	684	1.4e-128	464.5
3106_t	mtm:MYCTH_2307770	K01755	argininosuccinate lyase [EC:4.3.2.1] | (RefSeq) hypothetical protein (A)	73.4	458	121	1	8	465	9	465	1.7e-193	681
3107_t	fgr:FGSG_13605	K12492	ADP-ribosylation factor GTPase-activating protein 1 | (RefSeq) hypothetical protein (A)	85.8	373	44	1	1	373	1	364	1.4e-182	644.4
3108_t	tsu:Tresu_1794			37.1	89	49	3	52	140	3	84	2e-07	62.8
3109_t	rer:RER_56710	K00380	sulfite reductase (NADPH) flavoprotein alpha-component [EC:1.8.1.2] | (GenBank) cysJ; putative NADPH--sulfite reductase flavoprotein alpha-component (A)	27.1	580	351	14	7	581	51	563	8.3e-47	194.1
3116_t	fpu:FPSE_00935	K14967	COMPASS component BRE2 | (RefSeq) hypothetical protein (A)	78.8	553	114	2	1	550	1	553	9.9e-257	891.3
3117_t	ppl:POSPLDRAFT_28204	K09183	GATA-binding protein 4 | (GenBank) hypothetical iron transporter biosynthesis regulating transcription factor (A)	66.7	57	19	0	251	307	51	107	1.8e-16	93.2
3120_t	ani:AN3929.2	K11369	retrograde regulation protein 2 | (RefSeq) hypothetical protein (A)	40.3	461	262	6	95	554	67	515	1.8e-91	342.4
3124_t	fpu:FPSE_05848	K25004	methylenetetrahydrofolate reductase (NADPH) [EC:1.5.1.53] | (RefSeq) hypothetical protein (A)	95.2	621	30	0	1	621	1	621	0	1239.6
3125_t	tml:GSTUM_00001338001	K13192	RNA-binding protein 26 | (RefSeq) hypothetical protein (A)	36.6	781	354	20	1	646	1	775	1.1e-44	187.2
3126_t	fpu:FPSE_05850	K03234	elongation factor 2 | (RefSeq) hypothetical protein (A)	98.8	823	10	0	1	823	22	844	0	1602
3129_t	fgr:FGSG_09577	K01465	dihydroorotase [EC:3.5.2.3] | (RefSeq) hypothetical protein (A)	92.4	357	27	0	1	357	1	357	5.2e-190	669.1
3131_t	fpu:FPSE_05855	K17637	exocyst complex component 2 | (RefSeq) hypothetical protein (A)	90.2	1045	93	3	1	1044	1	1037	0	1840.9
3132_t	fgr:FGSG_09580	K00030	isocitrate dehydrogenase (NAD+) [EC:1.1.1.41] | (RefSeq) isocitrate dehydrogenase subunit 2 (A)	96.6	381	13	0	1	381	1	381	1e-207	728
3134_t	hhy:Halhy_4241			32.6	172	94	6	367	528	57	216	1.1e-12	80.9
3135_t	fgr:FGSG_09583	K03549	KUP system potassium uptake protein | (RefSeq) hypothetical protein (A)	89.8	782	80	0	1	782	1	782	0	1393.3
3136_t	fpu:FPSE_05860	K01001	UDP-N-acetylglucosamine--dolichyl-phosphate N-acetylglucosaminephosphotransferase [EC:2.7.8.15] | (RefSeq) hypothetical protein (A)	89.1	467	51	0	1	467	1	467	3.6e-247	859.4
3137_t	fpu:FPSE_05861	K07117	uncharacterized protein | (RefSeq) hypothetical protein (A)	83.1	908	151	2	1	907	1	907	0	1494.2
3139_t	fgr:FGSG_09587	K02151	V-type H+-transporting ATPase subunit F | (RefSeq) vacuolar ATP synthase subunit F (A)	98.4	123	2	0	1	123	1	123	1.1e-62	244.6
3143_t	fpu:FPSE_05867	K01702	3-isopropylmalate dehydratase [EC:4.2.1.33] | (RefSeq) hypothetical protein (A)	95.5	777	35	0	1	777	1	777	0	1518.4
3145_t	npa:UCRNP2_3301	K17086	transmembrane 9 superfamily member 2/4 | (GenBank) putative endosomal integral membrane protein (A)	82.6	190	33	0	1	190	1	190	5.6e-82	309.3
3146_t	fgr:FGSG_09592	K06628	cell division control protein 45 | (RefSeq) hypothetical protein (A)	87.1	851	108	1	1	851	1	849	0	1244.2
3147_t	tmn:UCRPA7_8510	K06897	7,8-dihydropterin-6-yl-methyl-4-(beta-D-ribofuranosyl)aminobenzene 5'-phosphate synthase [EC:2.5.1.105] | (RefSeq) putative metallo-beta-lactamase superfamily protein (A)	38.3	209	102	6	36	243	288	470	8.1e-25	120.2
3148_t	ani:AN1180.2	K11230	mitogen-activated protein kinase kinase kinase [EC:2.7.11.25] | (RefSeq) hypothetical protein (A)	25.2	469	217	10	56	514	25	369	2.2e-23	116.7
3149_t	pno:SNOG_10851	K01952	phosphoribosylformylglycinamidine synthase [EC:6.3.5.3] | (RefSeq) SNOG_10850; hypothetical protein (A)	48	504	252	3	80	577	22	521	3.1e-131	474.6
3152_t	fgr:FGSG_09598	K12179	COP9 signalosome complex subunit 6 | (RefSeq) hypothetical protein (A)	84.8	415	62	1	4	418	6	419	1.8e-197	694.1
3153_t	fpu:FPSE_05877	K00008	L-iditol 2-dehydrogenase [EC:1.1.1.14] | (RefSeq) hypothetical protein (A)	93.7	428	27	0	1	428	1	428	3.9e-232	809.3
3155_t	fgr:FGSG_09601	K15262	protein BCP1 | (RefSeq) BCP1 protein (A)	85.5	249	36	0	1	249	1	249	3e-115	420.2
3156_t	nhe:NECHADRAFT_91158	K01850	chorismate mutase [EC:5.4.99.5] | (RefSeq) hypothetical protein (A)	90.8	260	24	0	1	260	7	266	6.2e-132	475.7
3157_t	fpu:FPSE_05881	K17970	mitochondrial division protein 1 | (RefSeq) hypothetical protein (A)	97.4	650	17	0	1	650	1	650	0	1103.2
3158_t	fpu:FPSE_05882			66.8	506	158	4	1	497	1	505	6.3e-202	709.1
3163_t	fgr:FGSG_09607	K10413	dynein cytoplasmic 1 heavy chain | (RefSeq) dynein heavy chain (A)	95	4347	203	1	1	4331	1	4347	0	8190.9
3167_t	bex:A11Q_576	K05665	ATP-binding cassette, subfamily C (CFTR/MRP), member 1 [EC:7.6.2.3] | (GenBank) hypothetical protein (A)	29.7	1126	643	31	375	1439	166	1203	5.3e-103	382.1
3168_t	fgr:FGSG_09612	K04441	p38 MAP kinase [EC:2.7.11.24] | (RefSeq) mitogen-activated protein kinase sty1 (A)	99.7	357	1	0	1	357	1	357	4.2e-208	729.2
3169_t	fpu:FPSE_05893	K00688	glycogen phosphorylase [EC:2.4.1.1] | (RefSeq) hypothetical protein (A)	96.4	885	32	0	1	885	1	885	0	1739.5
3170_t	fgr:FGSG_09614	K04630	guanine nucleotide-binding protein G(i) subunit alpha | (RefSeq) guanine nucleotide-binding protein alpha-3 subunit (A)	100	181	0	0	1	181	175	355	1.1e-98	364.8
3171_t	nhe:NECHADRAFT_66597	K04630	guanine nucleotide-binding protein G(i) subunit alpha | (RefSeq) hypothetical protein (A)	96.8	156	5	0	1	156	1	156	2.1e-79	300.4
3173_t	fpu:FPSE_05896	K03347	cullin 1 | (RefSeq) hypothetical protein (A)	89.9	770	65	1	1	770	1	757	0	1368.6
3175_t	fpu:FPSE_05898	K18174	cytochrome c oxidase assembly factor 2 | (RefSeq) hypothetical protein (A)	87.2	117	15	0	1	117	1	117	1.3e-57	227.6
3176_t	lbc:LACBIDRAFT_186682	K15423	serine/threonine-protein phosphatase 4 catalytic subunit [EC:3.1.3.16] | (RefSeq) serine/threonine specific protein phosphatase (A)	55.9	413	73	2	1	413	1	304	3.4e-124	450.7
3180_t	fpu:FPSE_05904	K18798	peroxisome-assembly ATPase [EC:3.6.4.7] | (RefSeq) hypothetical protein (A)	90.3	414	40	0	15	428	118	531	3.2e-218	763.1
3184_t	aor:AOR_1_2058174			74.1	317	79	1	15	328	16	332	1.8e-135	488
3186_t	fgr:FGSG_09633	K15109	solute carrier family 25 (mitochondrial carnitine/acylcarnitine transporter), member 20/29 | (RefSeq) hypothetical protein (A)	95.2	336	16	0	1	336	1	336	3.6e-177	626.3
3187_t	fgr:FGSG_09632	K14692	solute carrier family 30 (zinc transporter), member 5/7 | (RefSeq) hypothetical protein (A)	83	559	70	3	1	547	1	546	7.2e-191	672.5
3188_t	fpu:FPSE_05911	K03842	beta-1,4-mannosyltransferase [EC:2.4.1.142] | (RefSeq) hypothetical protein (A)	88.5	461	53	0	1	461	1	461	7.1e-240	835.1
3189_t	fgr:FGSG_09630	K10575	ubiquitin-conjugating enzyme E2 G1 [EC:2.3.2.23] | (RefSeq) ubiquitin-conjugating enzyme E2 14 (A)	94.9	176	9	0	1	176	1	176	9.1e-95	351.7
3190_t	nhe:NECHADRAFT_33630	K12848	U4/U6.U5 tri-snRNP component SNU23 | (RefSeq) hypothetical protein (A)	87.4	238	29	1	1	237	1	238	2.2e-83	314.3
3191_t	fpu:FPSE_05908	K00586	diphthine methyl ester synthase [EC:2.1.1.314] | (RefSeq) hypothetical protein (A)	98.3	287	5	0	1	287	1	287	7.2e-158	562
3192_t	bsc:COCSADRAFT_167813	K16743	abnormal spindle-like microcephaly-associated protein | (RefSeq) hypothetical protein (A)	36.3	201	119	5	5	203	53	246	1.5e-19	102.1
3194_t	pte:PTT_07471	K19791	iron transport multicopper oxidase | (GenBank) hypothetical protein (A)	31.2	494	300	15	60	530	17	493	1.6e-52	213
3196_t	fpu:FPSE_05925	K15918	D-glycerate 3-kinase [EC:2.7.1.31] | (RefSeq) hypothetical protein (A)	92.2	295	23	0	1	295	1	295	3e-159	566.6
3197_t	fgr:FGSG_09643	K14729	multifunctional beta-oxidation protein [EC:4.2.1.- 1.1.1.-] | (RefSeq) peroxisomal hydratase-dehydrogenase-epimerase (A)	94.5	899	49	0	1	899	1	899	0	1714.5
3198_t	cgi:CGB_L1400C	K11976	E3 ubiquitin-protein ligase RNF216 [EC:2.3.2.31] | (RefSeq) hypothetical protein (A)	37.3	134	73	5	460	587	563	691	2e-14	86.7
3200_t	fpu:FPSE_05919	K00275	pyridoxamine 5'-phosphate oxidase [EC:1.4.3.5] | (RefSeq) hypothetical protein (A)	90.2	245	22	1	1	243	1	245	9.5e-127	458.4
3201_t	fgr:FGSG_09638	K11541	carbamoyl-phosphate synthase / aspartate carbamoyltransferase [EC:6.3.5.5 2.1.3.2] | (RefSeq) hypothetical protein (A)	95.4	2240	92	1	1	2240	1	2228	0	4255.7
3203_t	fgr:FGSG_09647	K00817	histidinol-phosphate aminotransferase [EC:2.6.1.9] | (RefSeq) histidinol-phosphate aminotransferase (A)	93.5	400	26	0	1	400	1	400	3.5e-219	766.1
3204_t	fpu:FPSE_05929	K08257	mannan endo-1,6-alpha-mannosidase [EC:3.2.1.101] | (RefSeq) hypothetical protein (A)	80	480	89	2	1	473	1	480	1.2e-231	807.7
3208_t	fpu:FPSE_05932	K03282	large conductance mechanosensitive channel | (RefSeq) hypothetical protein (A)	94.5	182	10	0	1	182	1	182	8e-94	348.6
3210_t	fgr:FGSG_05292	K01199	glucan endo-1,3-beta-D-glucosidase [EC:3.2.1.39] | (RefSeq) hypothetical protein (A)	87.6	355	42	2	1	354	1	354	1.5e-180	637.9
3211_t	fgr:FGSG_05293	K14713	solute carrier family 39 (zinc transporter), member 7 | (RefSeq) hypothetical protein (A)	90.6	424	38	1	1	422	1	424	2e-201	707.2
3213_t	nhe:NECHADRAFT_50494	K01593	aromatic-L-amino-acid/L-tryptophan decarboxylase [EC:4.1.1.28 4.1.1.105] | (RefSeq) hypothetical protein (A)	75.6	496	121	0	1	496	1	496	3.3e-230	803.1
3215_t	fpu:FPSE_07196	K14676	lysophospholipid hydrolase [EC:3.1.1.5] | (RefSeq) hypothetical protein (A)	93.3	1528	87	5	1	1521	1	1519	0	2778.4
3216_t	nhe:NECHADRAFT_50100	K24104	GPN-loop GTPase | (RefSeq) hypothetical protein (A)	94.7	321	17	0	1	321	1	321	2.2e-174	617.1
3217_t	fpu:FPSE_07194	K03537	ribonuclease P/MRP protein subunit POP5 [EC:3.1.26.5] | (RefSeq) hypothetical protein (A)	84.7	177	20	2	1	171	1	176	8.6e-74	282
3218_t	fpu:FPSE_07193	K15376	gephyrin [EC:2.10.1.1 2.7.7.75] | (RefSeq) hypothetical protein (A)	91.8	673	54	1	1	673	1	672	0	1151.3
3219_t	fgr:FGSG_05300	K03661	V-type H+-transporting ATPase 21kDa proteolipid subunit | (RefSeq) vacuolar ATP synthase subunit c'' (A)	95.5	201	9	0	1	201	1	201	2.8e-100	370.2
[truncated: 7,626 more rows]

## Sheet: KEGG Level1
Metabolism	2388
Human Diseases	940
Brite Hierarchies	4175
Environmental Information Processing	492
Organismal Systems	702
Cellular Processes	828
Not Included in Pathway or Brite	526
Genetic Information Processing	1156
	11207

## Sheet: CAZyme_filter_out.stat
CBM	113	CBM:Carbohydrate-Binding Modules
CE	214	CE:Carbohydrate Esterases
GH	377	GH:Glycoside Hydrolases
GT	124	GT:Glycosyl Transferases
PL	26	PL:Polysaccharide Lyases
AA	138	AA:Auxiliary Activities
